# Supplementary material for: Aqua­bis­[2,5-bis­(pyridin-2-yl)-1,3,4-thia­diazole-κ2 N 2,N 3](trifluoro­methane­sulfonato-κO)copper(II) trifluoro­methane­sulfonate
Source: Acta Crystallogr Sect E Struct Rep Online. 2012 Mar 3;68(Pt 4):m360–1. doi: 10.1107/S1600536812008732 (PMC3343784; doi:10.1107/S1600536812008732)
Supplement: Supplementary file 1 [file e-68-0m360-sup1.cif]

##############################################################################
#                                                                            #
# This CIF contains the data in a paper accepted for publication in          #
# Acta Crystallographica Section E. It conforms to the requirements of       #
# Notes for Authors for Acta Crystallographica Section E, and has been       #
# peer reviewed under the auspices of the IUCr Commission on Journals.       #
#                                                                            #
# Full details of the Crystallographic Information File format               #
# are given in the paper "The Crystallographic Information File (CIF):       #
# a New Standard Archive File for Crystallography" by S. R. Hall, F. H.      #
# Allen and I. D. Brown [Acta Cryst. (1991), A47, 655-685].                  #
#                                                                            #
# The current version of the core CIF dictionary is obtainable from          #
# ftp://ftp.iucr.org/pub/cif_core.dic.                                       #
#                                                                            #
# Software is freely available for graphical display of the structure(s)     #
# in this CIF. For information consult the CIF software page                 #
# http://www.iucr.org/resources/cif/software.                                #
#                                                                            #
# This file may be used for bona fide research purposes within the           #
# scientific community so long as proper attribution is given to the journal # 
# article from which it was obtained.                                        #
#                                                                            #
##############################################################################
data_I
_audit_creation_method     SHELXL-97
_chemical_name_systematic
;
Aquabis[2,5-bis(pyridin-2-yl)-1,3,4-thiadiazole-
\k^2^<i>N</i>^2^,<i>N</i>^3^](trifluoromethanesulfonato-\k<i>O</i>)copper(II)
trifluoromethanesulfonate
;
_chemical_name_common     ?
_chemical_formula_moiety     'C25 H18 Cu F3 N8 O4 S3 +, C F3 O3 S -'
_chemical_formula_sum     'C26 H18 Cu F6 N8 O7 S4'
_chemical_formula_iupac     '[Cu (C F3 O3 S) (C12 H8 N4 S)2 (H2 O)] (C F3 O3 S)'
_chemical_formula_weight     860.26
_chemical_melting_point     ?
_symmetry_cell_setting     triclinic
_symmetry_space_group_name_H-M     'P -1'
_symmetry_space_group_name_Hall     '-P 1'
loop_
    _symmetry_equiv_pos_as_xyz
    'x, y, z'
    '-x, -y, -z'
_cell_length_a     8.469(3)
_cell_length_b     11.116(3)
_cell_length_c     18.834(6)
_cell_angle_alpha     92.111(14)
_cell_angle_beta     90.823(14)
_cell_angle_gamma     107.352(14)
_cell_volume     1690.6(9)
_cell_formula_units_Z     2
_cell_measurement_reflns_used     4698
_cell_measurement_theta_min     2.54
_cell_measurement_theta_max     28.22
_cell_measurement_temperature     100(2)
_exptl_crystal_description     'irregular parallelepiped'
_exptl_crystal_colour     blue
_exptl_crystal_size_max     0.39
_exptl_crystal_size_mid     0.30
_exptl_crystal_size_min     0.17
_exptl_crystal_density_diffrn     1.690
_exptl_crystal_density_meas     ?
_exptl_crystal_density_method     'not measured'
_exptl_crystal_F_000     866
_exptl_absorpt_coefficient_mu     0.983
_exptl_absorpt_correction_type     multi-scan
_exptl_absorpt_process_details     '(SADABS; Sheldrick, 1995)'
_exptl_absorpt_correction_T_min     0.8789
_exptl_absorpt_correction_T_max     1.0000
_exptl_special_details     ?
_diffrn_ambient_temperature     100(2)
_diffrn_radiation_type     MoK\a
_diffrn_radiation_wavelength     0.71073
_diffrn_radiation_source     'fine-focus sealed tube'
_diffrn_radiation_monochromator     graphite
_diffrn_measurement_device_type     'Bruker APEXII CCD'
_diffrn_measurement_method     '\f and \w scans'
_diffrn_detector_area_resol_mean     ?
_diffrn_reflns_number     12380
_diffrn_reflns_av_R_equivalents     0.0308
_diffrn_reflns_av_sigmaI/netI     0.0467
_diffrn_reflns_theta_min     2.67
_diffrn_reflns_theta_max     26.00
_diffrn_reflns_theta_full     26.00
_diffrn_measured_fraction_theta_max     0.978
_diffrn_measured_fraction_theta_full     0.978
_diffrn_reflns_limit_h_min     -10
_diffrn_reflns_limit_h_max     10
_diffrn_reflns_limit_k_min     -12
_diffrn_reflns_limit_k_max     13
_diffrn_reflns_limit_l_min     -19
_diffrn_reflns_limit_l_max     23
_refine_special_details
;
Refinement of <i>F</i>^2^ against all reflections. The weighted <i>R</i>-factor
<i>wR</i> and goodness of fit <i>S</i> are based on <i>F</i>^2^, conventional
<i>R</i>-factors <i>R</i> are based on <i>F</i>, with <i>F</i> set to zero for
negative <i>F</i>^2^. The threshold expression of <i>F</i>^2^ >
2\s(<i>F</i>^2^) is used only for calculating <i>R</i>-factors(gt) <i>etc</i>.
and is not relevant to the choice of reflections for refinement.
<i>R</i>-factors based on <i>F</i>^2^ are statistically about twice as large
as those based on <i>F</i>, and <i>R</i>- factors based on all data will be
even larger.
;
_reflns_number_total     6517
_reflns_number_gt     5421
_reflns_threshold_expression     I>2sigma(I)
_refine_ls_structure_factor_coef     Fsqd
_refine_ls_matrix_type     full
_refine_ls_R_factor_all     0.0523
_refine_ls_R_factor_gt     0.0406
_refine_ls_wR_factor_gt     0.0928
_refine_ls_wR_factor_ref     0.0991
_refine_ls_goodness_of_fit_ref     1.029
_refine_ls_restrained_S_all     1.029
_refine_ls_number_reflns     6517
_refine_ls_number_parameters     469
_refine_ls_number_restraints     0
_refine_ls_hydrogen_treatment     constr
_refine_ls_weighting_scheme     calc
_refine_ls_weighting_details
         'calc w=1/[\s^2^(Fo^2^)+(0.0306P)^2^+2.8618P] where P=(Fo^2^+2Fc^2^)/3'
_atom_sites_solution_hydrogens     difmap
_atom_sites_solution_primary     direct
_atom_sites_solution_secondary     difmap
_refine_ls_shift/su_max     0.001
_refine_ls_shift/su_mean     0.000
_refine_diff_density_max     1.393
_refine_diff_density_min     -0.408
_refine_ls_extinction_method     none
_refine_ls_extinction_coef     ?
loop_
    _atom_type_symbol
    _atom_type_description
    _atom_type_scat_dispersion_real
    _atom_type_scat_dispersion_imag
    _atom_type_scat_source
    'C' 'C' 0.0033 0.0016
                         'International Tables Vol C Tables 4.2.6.8 and 6.1.1.4'
    'H' 'H' 0.0000 0.0000
                         'International Tables Vol C Tables 4.2.6.8 and 6.1.1.4'
    'N' 'N' 0.0061 0.0033
                         'International Tables Vol C Tables 4.2.6.8 and 6.1.1.4'
    'O' 'O' 0.0106 0.0060
                         'International Tables Vol C Tables 4.2.6.8 and 6.1.1.4'
    'F' 'F' 0.0171 0.0103
                         'International Tables Vol C Tables 4.2.6.8 and 6.1.1.4'
    'S' 'S' 0.1246 0.1234
                         'International Tables Vol C Tables 4.2.6.8 and 6.1.1.4'
    'Cu' 'Cu' 0.3201 1.2651
                         'International Tables Vol C Tables 4.2.6.8 and 6.1.1.4'
_computing_data_collection     'APEX2 (Bruker, 2005)'
_computing_cell_refinement     'SAINT (Bruker, 2005)'
_computing_data_reduction     'SAINT (Bruker, 2005)'
_computing_structure_solution     'SHELXS97 (Sheldrick, 2008)'
_computing_structure_refinement     'SHELXL97 (Sheldrick, 2008)'
_computing_molecular_graphics
   'ORTEP-3 for Windows (Farrugia,1997) and ORTEPIII, (Burnett & Johnson, 1996)'
_computing_publication_material     'WinGX (Farrugia, 1999)'
loop_
    _atom_site_type_symbol
    _atom_site_label
    _atom_site_fract_x
    _atom_site_fract_y
    _atom_site_fract_z
    _atom_site_U_iso_or_equiv
    _atom_site_adp_type
    _atom_site_calc_flag
    _atom_site_refinement_flags
    _atom_site_occupancy
    _atom_site_symmetry_multiplicity
    _atom_site_disorder_assembly
    _atom_site_disorder_group
    C C1 0.7108(3) 0.3893(3) 0.21546(15) 0.0167(6) Uani d . 1 1 . .
    C C2 0.7265(4) 0.3860(3) 0.29290(15) 0.0171(6) Uani d . 1 1 . .
    C C3 0.8424(4) 0.4766(3) 0.33445(16) 0.0215(6) Uani d . 1 1 . .
    H H3 0.9241 0.5425 0.3132 0.026 Uiso calc R 1 1 . .
    C C4 0.8363(4) 0.4688(3) 0.40768(16) 0.0244(7) Uani d . 1 1 . .
    H H4 0.9141 0.5290 0.4378 0.029 Uiso calc R 1 1 . .
    C C5 0.7151(4) 0.3720(3) 0.43558(16) 0.0227(7) Uani d . 1 1 . .
    H H5 0.7062 0.3657 0.4856 0.027 Uiso calc R 1 1 . .
    C C6 0.6052(4) 0.2830(3) 0.39019(15) 0.0214(6) Uani d . 1 1 . .
    H H6 0.5235 0.2158 0.4104 0.026 Uiso calc R 1 1 . .
    C C7 0.6958(4) 0.4195(3) 0.09165(15) 0.0177(6) Uani d . 1 1 . .
    C C8 0.7178(4) 0.4640(3) 0.01825(15) 0.0187(6) Uani d . 1 1 . .
    C C9 0.6216(4) 0.3978(3) -0.03813(16) 0.0230(7) Uani d . 1 1 . .
    H H9 0.5360 0.3219 -0.0309 0.028 Uiso calc R 1 1 . .
    C C10 0.6513(4) 0.4437(3) -0.10520(17) 0.0275(7) Uani d . 1 1 . .
    H H10 0.5875 0.3995 -0.1452 0.033 Uiso calc R 1 1 . .
    C C11 0.7754(4) 0.5548(3) -0.11309(16) 0.0293(7) Uani d . 1 1 . .
    H H11 0.7987 0.5887 -0.1587 0.035 Uiso calc R 1 1 . .
    C C12 0.8654(5) 0.6161(3) -0.05375(18) 0.0358(9) Uani d . 1 1 . .
    H H12 0.9500 0.6931 -0.0600 0.043 Uiso calc R 1 1 . .
    C C13 0.2339(3) -0.0673(3) 0.27519(15) 0.0175(6) Uani d . 1 1 . .
    C C14 0.2426(3) -0.0758(3) 0.19841(15) 0.0169(6) Uani d . 1 1 . .
    C C15 0.1621(4) -0.1827(3) 0.15729(16) 0.0213(6) Uani d . 1 1 . .
    H H15 0.1006 -0.2579 0.1786 0.026 Uiso calc R 1 1 . .
    C C16 0.1736(4) -0.1772(3) 0.08417(16) 0.0221(6) Uani d . 1 1 . .
    H H16 0.1190 -0.2484 0.0541 0.026 Uiso calc R 1 1 . .
    C C17 0.2662(4) -0.0659(3) 0.05565(16) 0.0243(7) Uani d . 1 1 . .
    H H17 0.2740 -0.0594 0.0056 0.029 Uiso calc R 1 1 . .
    C C18 0.3478(4) 0.0364(3) 0.10069(16) 0.0225(6) Uani d . 1 1 . .
    H H18 0.4131 0.1116 0.0805 0.027 Uiso calc R 1 1 . .
    C C19 0.1962(4) -0.0710(3) 0.39831(15) 0.0192(6) Uani d . 1 1 . .
    C C20 0.1420(4) -0.0996(3) 0.47119(15) 0.0211(6) Uani d . 1 1 . .
    C C21 0.2257(4) -0.0288(3) 0.52982(17) 0.0256(7) Uani d . 1 1 . .
    H H21 0.3220 0.0405 0.5245 0.031 Uiso calc R 1 1 . .
    C C22 0.1648(5) -0.0620(3) 0.59622(17) 0.0303(8) Uani d . 1 1 . .
    H H22 0.2179 -0.0160 0.6379 0.036 Uiso calc R 1 1 . .
    C C23 0.0248(5) -0.1638(3) 0.60030(17) 0.0324(8) Uani d . 1 1 . .
    H H23 -0.0199 -0.1893 0.6452 0.039 Uiso calc R 1 1 . .
    C C24 -0.0505(4) -0.2287(3) 0.53868(18) 0.0295(8) Uani d . 1 1 . .
    H H24 -0.1477 -0.2978 0.5428 0.035 Uiso calc R 1 1 . .
    C C25 0.7497(4) -0.0999(3) 0.1475(2) 0.0326(8) Uani d . 1 1 . .
    C C26 0.5085(5) 0.6738(3) 0.3395(2) 0.0406(9) Uani d . 1 1 . .
    Cu Cu1 0.46280(4) 0.16646(3) 0.245633(17) 0.01429(10) Uani d . 1 1 . .
    F F1 0.8341(3) -0.1118(2) 0.09071(11) 0.0517(6) Uani d . 1 1 . .
    F F2 0.5891(3) -0.1337(2) 0.12690(18) 0.0797(10) Uani d . 1 1 . .
    F F3 0.7741(3) -0.18338(19) 0.19345(14) 0.0505(6) Uani d . 1 1 . .
    F F4 0.5915(3) 0.6734(2) 0.40113(16) 0.0634(8) Uani d . 1 1 . .
    F F5 0.5912(3) 0.6359(3) 0.28793(16) 0.0692(8) Uani d . 1 1 . .
    F F6 0.5078(3) 0.7939(2) 0.32673(17) 0.0646(8) Uani d . 1 1 . .
    N N1 0.6097(3) 0.2881(2) 0.31953(12) 0.0167(5) Uani d . 1 1 . .
    N N2 0.5919(3) 0.3016(2) 0.18095(12) 0.0169(5) Uani d . 1 1 . .
    N N3 0.5828(3) 0.3191(2) 0.10989(12) 0.0170(5) Uani d . 1 1 . .
    N N4 0.8406(4) 0.5733(3) 0.01268(14) 0.0305(7) Uani d . 1 1 . .
    N N5 0.3375(3) 0.0327(2) 0.17125(13) 0.0175(5) Uani d . 1 1 . .
    N N6 0.3392(3) 0.0282(2) 0.31048(12) 0.0183(5) Uani d . 1 1 . .
    N N7 0.3180(3) 0.0260(2) 0.38209(12) 0.0183(5) Uani d . 1 1 . .
    N N8 0.0056(3) -0.1997(3) 0.47406(14) 0.0253(6) Uani d . 1 1 . .
    O O1 0.2619(2) 0.26218(19) 0.24674(11) 0.0229(5) Uani d . 1 1 . .
    H H1W 0.2659 0.3116 0.2778 0.027 Uiso d R 1 1 . .
    H H2W 0.1708 0.2137 0.2402 0.027 Uiso d R 1 1 . .
    O O2 0.9771(3) 0.0724(2) 0.21448(15) 0.0409(7) Uani d . 1 1 . .
    O O3 0.8043(3) 0.1395(2) 0.12360(13) 0.0413(7) Uani d . 1 1 . .
    O O4 0.6920(3) 0.0630(2) 0.23593(11) 0.0261(5) Uani d . 1 1 . .
    O O5 0.2264(3) 0.5841(2) 0.27020(11) 0.0337(6) Uani d . 1 1 . .
    O O6 0.3212(3) 0.4449(2) 0.35242(12) 0.0348(6) Uani d . 1 1 . .
    O O7 0.2270(3) 0.6206(2) 0.39735(11) 0.0320(6) Uani d . 1 1 . .
    S S1 0.82436(10) 0.50206(7) 0.16166(4) 0.02375(18) Uani d . 1 1 . .
    S S2 0.09600(9) -0.16694(7) 0.32694(4) 0.02022(17) Uani d . 1 1 . .
    S S3 0.81271(9) 0.06319(7) 0.18366(4) 0.01879(16) Uani d . 1 1 . .
    S S4 0.29722(10) 0.56968(7) 0.33972(4) 0.02205(17) Uani d . 1 1 . .
loop_
    _atom_site_aniso_label
    _atom_site_aniso_U_11
    _atom_site_aniso_U_22
    _atom_site_aniso_U_33
    _atom_site_aniso_U_12
    _atom_site_aniso_U_13
    _atom_site_aniso_U_23
    C1 0.0168(14) 0.0142(14) 0.0171(14) 0.0016(11) 0.0018(11) 0.0011(11)
    C2 0.0179(15) 0.0169(14) 0.0171(14) 0.0061(12) -0.0003(11) 0.0011(11)
    C3 0.0207(15) 0.0187(15) 0.0212(15) 0.0002(12) -0.0043(12) -0.0002(12)
    C4 0.0261(17) 0.0230(16) 0.0214(16) 0.0041(13) -0.0088(13) -0.0055(13)
    C5 0.0234(16) 0.0270(16) 0.0164(14) 0.0061(13) -0.0014(12) -0.0029(12)
    C6 0.0224(16) 0.0238(16) 0.0165(14) 0.0048(13) 0.0015(12) -0.0017(12)
    C7 0.0184(15) 0.0182(14) 0.0157(14) 0.0044(12) -0.0003(11) -0.0016(11)
    C8 0.0232(16) 0.0176(14) 0.0168(14) 0.0077(12) 0.0061(12) 0.0047(11)
    C9 0.0223(16) 0.0213(15) 0.0242(16) 0.0052(13) 0.0001(13) -0.0029(12)
    C10 0.0335(19) 0.0321(18) 0.0189(15) 0.0133(15) -0.0022(13) -0.0009(13)
    C11 0.040(2) 0.0361(19) 0.0143(15) 0.0137(16) 0.0014(14) 0.0096(13)
    C12 0.041(2) 0.0284(18) 0.0277(18) -0.0062(16) 0.0045(15) 0.0128(15)
    C13 0.0165(14) 0.0157(14) 0.0198(15) 0.0033(12) 0.0051(12) 0.0044(11)
    C14 0.0137(14) 0.0175(14) 0.0190(14) 0.0039(11) 0.0025(11) -0.0010(11)
    C15 0.0187(15) 0.0179(15) 0.0243(16) 0.0007(12) 0.0020(12) -0.0002(12)
    C16 0.0199(15) 0.0189(15) 0.0230(15) 0.0002(12) -0.0032(12) -0.0069(12)
    C17 0.0243(16) 0.0276(17) 0.0180(15) 0.0037(13) -0.0024(12) -0.0014(13)
    C18 0.0228(16) 0.0224(16) 0.0187(15) 0.0012(13) -0.0012(12) 0.0034(12)
    C19 0.0218(15) 0.0170(14) 0.0192(15) 0.0060(12) 0.0035(12) 0.0019(11)
    C20 0.0263(16) 0.0243(16) 0.0176(15) 0.0142(13) 0.0090(12) 0.0075(12)
    C21 0.0258(17) 0.0215(16) 0.0285(17) 0.0049(13) 0.0047(14) 0.0044(13)
    C22 0.044(2) 0.0307(18) 0.0189(16) 0.0158(16) 0.0018(15) -0.0017(13)
    C23 0.046(2) 0.0355(19) 0.0222(17) 0.0198(17) 0.0181(15) 0.0139(15)
    C24 0.0293(18) 0.0267(17) 0.0341(19) 0.0086(15) 0.0164(15) 0.0119(14)
    C25 0.0199(17) 0.0327(19) 0.045(2) 0.0097(14) -0.0067(15) -0.0156(16)
    C26 0.030(2) 0.030(2) 0.065(3) 0.0115(16) 0.0039(19) 0.0100(18)
    Cu1 0.01451(18) 0.01443(18) 0.01021(17) -0.00137(13) 0.00210(13) 0.00019(13)
    F1 0.0661(16) 0.0668(16) 0.0353(12) 0.0430(13) -0.0024(11) -0.0231(11)
    F2 0.0279(13) 0.0601(17) 0.146(3) 0.0165(12) -0.0325(15) -0.0682(18)
    F3 0.0520(14) 0.0250(11) 0.0757(17) 0.0113(10) 0.0231(12) 0.0097(11)
    F4 0.0368(14) 0.0513(15) 0.097(2) 0.0078(12) -0.0289(14) -0.0069(14)
    F5 0.0514(16) 0.0765(19) 0.096(2) 0.0380(14) 0.0465(15) 0.0410(16)
    F6 0.0356(13) 0.0272(12) 0.128(3) 0.0030(10) 0.0041(14) 0.0199(14)
    N1 0.0175(12) 0.0163(12) 0.0154(12) 0.0039(10) 0.0006(10) -0.0015(9)
    N2 0.0166(12) 0.0171(12) 0.0158(12) 0.0033(10) 0.0008(10) 0.0013(10)
    N3 0.0162(12) 0.0186(12) 0.0154(12) 0.0036(10) 0.0035(10) 0.0036(10)
    N4 0.0368(17) 0.0254(15) 0.0197(14) -0.0056(12) -0.0015(12) 0.0033(11)
    N5 0.0138(12) 0.0168(12) 0.0204(13) 0.0022(10) 0.0020(10) 0.0003(10)
    N6 0.0182(13) 0.0205(13) 0.0149(12) 0.0034(10) 0.0041(10) 0.0016(10)
    N7 0.0195(13) 0.0208(13) 0.0144(12) 0.0051(10) 0.0056(10) 0.0033(10)
    N8 0.0257(14) 0.0264(14) 0.0241(14) 0.0078(12) 0.0076(11) 0.0039(11)
    O1 0.0169(11) 0.0192(11) 0.0298(12) 0.0019(9) 0.0015(9) -0.0042(9)
    O2 0.0171(12) 0.0361(14) 0.0670(18) 0.0071(11) -0.0103(12) -0.0199(13)
    O3 0.0530(17) 0.0461(16) 0.0358(14) 0.0286(13) 0.0241(12) 0.0165(12)
    O4 0.0288(12) 0.0361(13) 0.0177(11) 0.0163(10) 0.0043(9) 0.0006(9)
    O5 0.0500(16) 0.0384(14) 0.0158(11) 0.0187(12) -0.0012(10) -0.0026(10)
    O6 0.0509(16) 0.0250(12) 0.0297(13) 0.0135(11) -0.0041(11) 0.0005(10)
    O7 0.0366(14) 0.0455(15) 0.0162(11) 0.0165(12) 0.0027(10) -0.0048(10)
    S1 0.0251(4) 0.0207(4) 0.0170(4) -0.0060(3) 0.0001(3) 0.0026(3)
    S2 0.0211(4) 0.0172(4) 0.0192(4) 0.0004(3) 0.0049(3) 0.0025(3)
    S3 0.0135(3) 0.0188(4) 0.0229(4) 0.0035(3) 0.0007(3) -0.0032(3)
    S4 0.0304(4) 0.0206(4) 0.0154(4) 0.0085(3) -0.0008(3) -0.0021(3)
_geom_special_details
;
All s.u.'s (except the s.u. in the dihedral angle between two l.s. planes) are
estimated using the full covariance matrix. The cell s.u.'s are taken into
account individually in the estimation of s.u.'s in distances, angles and
torsion angles; correlations between s.u.'s in cell parameters are only used
when they are defined by crystal symmetry. An approximate (isotropic)
treatment of cell s.u.'s is used for estimating s.u.'s involving l.s. planes.
;
loop_
    _geom_bond_atom_site_label_1
    _geom_bond_atom_site_label_2
    _geom_bond_site_symmetry_2
    _geom_bond_distance
    _geom_bond_publ_flag
    C1 N2 . 1.317(4) ?
    C1 C2 . 1.465(4) ?
    C1 S1 . 1.711(3) ?
    C2 N1 . 1.352(4) ?
    C2 C3 . 1.386(4) ?
    C3 C4 . 1.386(4) ?
    C3 H3 . 0.9500 ?
    C4 C5 . 1.374(4) ?
    C4 H4 . 0.9500 ?
    C5 C6 . 1.393(4) ?
    C5 H5 . 0.9500 ?
    C6 N1 . 1.335(4) ?
    C6 H6 . 0.9500 ?
    C7 N3 . 1.296(4) ?
    C7 C8 . 1.481(4) ?
    C7 S1 . 1.743(3) ?
    C8 N4 . 1.352(4) ?
    C8 C9 . 1.376(4) ?
    C9 C10 . 1.378(4) ?
    C9 H9 . 0.9500 ?
    C10 C11 . 1.377(5) ?
    C10 H10 . 0.9500 ?
    C11 C12 . 1.380(5) ?
    C11 H11 . 0.9500 ?
    C12 N4 . 1.352(4) ?
    C12 H12 . 0.9500 ?
    C13 N6 . 1.315(4) ?
    C13 C14 . 1.450(4) ?
    C13 S2 . 1.698(3) ?
    C14 N5 . 1.357(4) ?
    C14 C15 . 1.382(4) ?
    C15 C16 . 1.385(4) ?
    C15 H15 . 0.9500 ?
    C16 C17 . 1.384(4) ?
    C16 H16 . 0.9500 ?
    C17 C18 . 1.390(4) ?
    C17 H17 . 0.9500 ?
    C18 N5 . 1.334(4) ?
    C18 H18 . 0.9500 ?
    C19 N7 . 1.300(4) ?
    C19 C20 . 1.469(4) ?
    C19 S2 . 1.728(3) ?
    C20 N8 . 1.348(4) ?
    C20 C21 . 1.386(4) ?
    C21 C22 . 1.380(4) ?
    C21 H21 . 0.9500 ?
    C22 C23 . 1.379(5) ?
    C22 H22 . 0.9500 ?
    C23 C24 . 1.384(5) ?
    C23 H23 . 0.9500 ?
    C24 N8 . 1.328(4) ?
    C24 H24 . 0.9500 ?
    C25 F1 . 1.319(4) ?
    C25 F2 . 1.346(4) ?
    C25 F3 . 1.350(4) ?
    C25 S3 . 1.832(3) ?
    C26 F5 . 1.333(5) ?
    C26 F4 . 1.349(5) ?
    C26 F6 . 1.367(4) ?
    C26 S4 . 1.818(4) ?
    Cu1 N1 . 2.030(2) ?
    Cu1 N2 . 2.032(2) ?
    Cu1 N5 . 2.040(2) ?
    Cu1 N6 . 2.041(2) ?
    Cu1 O1 . 2.259(2) ?
    N2 N3 . 1.364(3) ?
    N6 N7 . 1.363(3) ?
    O1 H1W . 0.7805 ?
    O1 H2W . 0.8032 ?
    O2 S3 . 1.474(2) ?
    O3 S3 . 1.452(3) ?
    O4 S3 . 1.429(2) ?
    O5 S4 . 1.466(2) ?
    O6 S4 . 1.487(2) ?
    O7 S4 . 1.424(2) ?
loop_
    _geom_angle_atom_site_label_1
    _geom_angle_atom_site_label_2
    _geom_angle_atom_site_label_3
    _geom_angle_site_symmetry_1
    _geom_angle_site_symmetry_3
    _geom_angle
    _geom_angle_publ_flag
    N2 C1 C2 . . 119.3(3) ?
    N2 C1 S1 . . 113.2(2) ?
    C2 C1 S1 . . 127.4(2) ?
    N1 C2 C3 . . 123.8(3) ?
    N1 C2 C1 . . 112.3(2) ?
    C3 C2 C1 . . 123.9(3) ?
    C2 C3 C4 . . 118.5(3) ?
    C2 C3 H3 . . 120.8 ?
    C4 C3 H3 . . 120.8 ?
    C5 C4 C3 . . 118.4(3) ?
    C5 C4 H4 . . 120.8 ?
    C3 C4 H4 . . 120.8 ?
    C4 C5 C6 . . 119.7(3) ?
    C4 C5 H5 . . 120.1 ?
    C6 C5 H5 . . 120.1 ?
    N1 C6 C5 . . 122.9(3) ?
    N1 C6 H6 . . 118.6 ?
    C5 C6 H6 . . 118.6 ?
    N3 C7 C8 . . 124.4(3) ?
    N3 C7 S1 . . 114.4(2) ?
    C8 C7 S1 . . 121.2(2) ?
    N4 C8 C9 . . 124.2(3) ?
    N4 C8 C7 . . 113.7(3) ?
    C9 C8 C7 . . 122.1(3) ?
    C8 C9 C10 . . 118.9(3) ?
    C8 C9 H9 . . 120.6 ?
    C10 C9 H9 . . 120.6 ?
    C11 C10 C9 . . 118.6(3) ?
    C11 C10 H10 . . 120.7 ?
    C9 C10 H10 . . 120.7 ?
    C10 C11 C12 . . 119.0(3) ?
    C10 C11 H11 . . 120.5 ?
    C12 C11 H11 . . 120.5 ?
    N4 C12 C11 . . 123.9(3) ?
    N4 C12 H12 . . 118.0 ?
    C11 C12 H12 . . 118.0 ?
    N6 C13 C14 . . 118.8(2) ?
    N6 C13 S2 . . 114.3(2) ?
    C14 C13 S2 . . 126.9(2) ?
    N5 C14 C15 . . 123.6(3) ?
    N5 C14 C13 . . 112.7(2) ?
    C15 C14 C13 . . 123.6(3) ?
    C14 C15 C16 . . 118.2(3) ?
    C14 C15 H15 . . 120.9 ?
    C16 C15 H15 . . 120.9 ?
    C17 C16 C15 . . 118.8(3) ?
    C17 C16 H16 . . 120.6 ?
    C15 C16 H16 . . 120.6 ?
    C16 C17 C18 . . 119.6(3) ?
    C16 C17 H17 . . 120.2 ?
    C18 C17 H17 . . 120.2 ?
    N5 C18 C17 . . 122.3(3) ?
    N5 C18 H18 . . 118.8 ?
    C17 C18 H18 . . 118.8 ?
    N7 C19 C20 . . 124.1(3) ?
    N7 C19 S2 . . 115.2(2) ?
    C20 C19 S2 . . 120.7(2) ?
    N8 C20 C21 . . 124.8(3) ?
    N8 C20 C19 . . 113.1(3) ?
    C21 C20 C19 . . 122.1(3) ?
    C22 C21 C20 . . 118.0(3) ?
    C22 C21 H21 . . 121.0 ?
    C20 C21 H21 . . 121.0 ?
    C23 C22 C21 . . 118.1(3) ?
    C23 C22 H22 . . 121.0 ?
    C21 C22 H22 . . 121.0 ?
    C22 C23 C24 . . 119.7(3) ?
    C22 C23 H23 . . 120.1 ?
    C24 C23 H23 . . 120.1 ?
    N8 C24 C23 . . 123.7(3) ?
    N8 C24 H24 . . 118.2 ?
    C23 C24 H24 . . 118.2 ?
    F1 C25 F2 . . 106.9(3) ?
    F1 C25 F3 . . 105.8(3) ?
    F2 C25 F3 . . 109.4(3) ?
    F1 C25 S3 . . 111.3(3) ?
    F2 C25 S3 . . 109.5(2) ?
    F3 C25 S3 . . 113.6(2) ?
    F5 C26 F4 . . 107.1(3) ?
    F5 C26 F6 . . 108.1(3) ?
    F4 C26 F6 . . 109.7(3) ?
    F5 C26 S4 . . 109.7(3) ?
    F4 C26 S4 . . 112.2(3) ?
    F6 C26 S4 . . 109.8(2) ?
    N1 Cu1 N2 . . 80.50(10) ?
    N1 Cu1 N5 . . 172.75(10) ?
    N2 Cu1 N5 . . 99.89(10) ?
    N1 Cu1 N6 . . 99.32(10) ?
    N2 Cu1 N6 . . 178.16(10) ?
    N5 Cu1 N6 . . 80.05(10) ?
    N1 Cu1 O1 . . 94.74(9) ?
    N2 Cu1 O1 . . 88.18(9) ?
    N5 Cu1 O1 . . 92.51(9) ?
    N6 Cu1 O1 . . 93.66(9) ?
    C6 N1 C2 . . 116.7(2) ?
    C6 N1 Cu1 . . 128.3(2) ?
    C2 N1 Cu1 . . 115.00(18) ?
    C1 N2 N3 . . 114.0(2) ?
    C1 N2 Cu1 . . 112.38(19) ?
    N3 N2 Cu1 . . 133.64(18) ?
    C7 N3 N2 . . 111.5(2) ?
    C8 N4 C12 . . 115.3(3) ?
    C18 N5 C14 . . 117.4(2) ?
    C18 N5 Cu1 . . 127.9(2) ?
    C14 N5 Cu1 . . 114.52(19) ?
    C13 N6 N7 . . 113.2(2) ?
    C13 N6 Cu1 . . 112.52(19) ?
    N7 N6 Cu1 . . 132.57(19) ?
    C19 N7 N6 . . 110.9(2) ?
    C24 N8 C20 . . 115.7(3) ?
    Cu1 O1 H1W . . 116.9 ?
    Cu1 O1 H2W . . 113.1 ?
    H1W O1 H2W . . 112.6 ?
    C1 S1 C7 . . 86.88(14) ?
    C13 S2 C19 . . 86.41(14) ?
    O4 S3 O3 . . 113.60(14) ?
    O4 S3 O2 . . 113.34(15) ?
    O3 S3 O2 . . 118.12(17) ?
    O4 S3 C25 . . 103.53(15) ?
    O3 S3 C25 . . 105.14(17) ?
    O2 S3 C25 . . 100.60(15) ?
    O7 S4 O5 . . 113.30(14) ?
    O7 S4 O6 . . 114.47(15) ?
    O5 S4 O6 . . 116.62(14) ?
    O7 S4 C26 . . 103.02(17) ?
    O5 S4 C26 . . 104.58(18) ?
    O6 S4 C26 . . 102.59(16) ?
loop_
    _geom_torsion_atom_site_label_1
    _geom_torsion_atom_site_label_2
    _geom_torsion_atom_site_label_3
    _geom_torsion_atom_site_label_4
    _geom_torsion_site_symmetry_1
    _geom_torsion_site_symmetry_2
    _geom_torsion_site_symmetry_3
    _geom_torsion_site_symmetry_4
    _geom_torsion
    _geom_torsion_publ_flag
    N2 C1 C2 N1 . . . . -0.2(4) ?
    S1 C1 C2 N1 . . . . 175.6(2) ?
    N2 C1 C2 C3 . . . . -177.1(3) ?
    S1 C1 C2 C3 . . . . -1.2(4) ?
    N1 C2 C3 C4 . . . . -1.7(5) ?
    C1 C2 C3 C4 . . . . 174.8(3) ?
    C2 C3 C4 C5 . . . . -0.3(5) ?
    C3 C4 C5 C6 . . . . 1.7(5) ?
    C4 C5 C6 N1 . . . . -1.2(5) ?
    N3 C7 C8 N4 . . . . 177.9(3) ?
    S1 C7 C8 N4 . . . . -1.8(4) ?
    N3 C7 C8 C9 . . . . -2.6(5) ?
    S1 C7 C8 C9 . . . . 177.6(2) ?
    N4 C8 C9 C10 . . . . 0.7(5) ?
    C7 C8 C9 C10 . . . . -178.7(3) ?
    C8 C9 C10 C11 . . . . -0.6(5) ?
    C9 C10 C11 C12 . . . . 0.0(5) ?
    C10 C11 C12 N4 . . . . 0.6(6) ?
    N6 C13 C14 N5 . . . . -13.6(4) ?
    S2 C13 C14 N5 . . . . 164.6(2) ?
    N6 C13 C14 C15 . . . . 166.7(3) ?
    S2 C13 C14 C15 . . . . -15.0(4) ?
    N5 C14 C15 C16 . . . . -2.7(5) ?
    C13 C14 C15 C16 . . . . 176.9(3) ?
    C14 C15 C16 C17 . . . . 0.7(4) ?
    C15 C16 C17 C18 . . . . 1.3(5) ?
    C16 C17 C18 N5 . . . . -1.5(5) ?
    N7 C19 C20 N8 . . . . 175.3(3) ?
    S2 C19 C20 N8 . . . . -3.7(4) ?
    N7 C19 C20 C21 . . . . -4.8(5) ?
    S2 C19 C20 C21 . . . . 176.1(2) ?
    N8 C20 C21 C22 . . . . -0.6(5) ?
    C19 C20 C21 C22 . . . . 179.5(3) ?
    C20 C21 C22 C23 . . . . 0.2(5) ?
    C21 C22 C23 C24 . . . . -0.3(5) ?
    C22 C23 C24 N8 . . . . 0.9(5) ?
    C5 C6 N1 C2 . . . . -0.8(4) ?
    C5 C6 N1 Cu1 . . . . 179.1(2) ?
    C3 C2 N1 C6 . . . . 2.3(4) ?
    C1 C2 N1 C6 . . . . -174.6(3) ?
    C3 C2 N1 Cu1 . . . . -177.6(2) ?
    C1 C2 N1 Cu1 . . . . 5.5(3) ?
    N2 Cu1 N1 C6 . . . . 173.7(3) ?
    N6 Cu1 N1 C6 . . . . -8.2(3) ?
    O1 Cu1 N1 C6 . . . . 86.3(3) ?
    N2 Cu1 N1 C2 . . . . -6.5(2) ?
    N6 Cu1 N1 C2 . . . . 171.7(2) ?
    O1 Cu1 N1 C2 . . . . -93.8(2) ?
    C2 C1 N2 N3 . . . . 175.9(2) ?
    S1 C1 N2 N3 . . . . -0.5(3) ?
    C2 C1 N2 Cu1 . . . . -5.1(3) ?
    S1 C1 N2 Cu1 . . . . 178.51(13) ?
    N1 Cu1 N2 C1 . . . . 6.1(2) ?
    N5 Cu1 N2 C1 . . . . -166.6(2) ?
    O1 Cu1 N2 C1 . . . . 101.2(2) ?
    N1 Cu1 N2 N3 . . . . -175.2(3) ?
    N5 Cu1 N2 N3 . . . . 12.2(3) ?
    O1 Cu1 N2 N3 . . . . -80.0(3) ?
    C8 C7 N3 N2 . . . . -179.9(3) ?
    S1 C7 N3 N2 . . . . -0.1(3) ?
    C1 N2 N3 C7 . . . . 0.4(3) ?
    Cu1 N2 N3 C7 . . . . -178.3(2) ?
    C9 C8 N4 C12 . . . . -0.1(5) ?
    C7 C8 N4 C12 . . . . 179.3(3) ?
    C11 C12 N4 C8 . . . . -0.6(6) ?
    C17 C18 N5 C14 . . . . -0.3(4) ?
    C17 C18 N5 Cu1 . . . . 174.3(2) ?
    C15 C14 N5 C18 . . . . 2.4(4) ?
    C13 C14 N5 C18 . . . . -177.2(3) ?
    C15 C14 N5 Cu1 . . . . -172.9(2) ?
    C13 C14 N5 Cu1 . . . . 7.5(3) ?
    N2 Cu1 N5 C18 . . . . 2.3(3) ?
    N6 Cu1 N5 C18 . . . . -175.8(3) ?
    O1 Cu1 N5 C18 . . . . 90.9(3) ?
    N2 Cu1 N5 C14 . . . . 177.03(19) ?
    N6 Cu1 N5 C14 . . . . -1.1(2) ?
    O1 Cu1 N5 C14 . . . . -94.4(2) ?
    C14 C13 N6 N7 . . . . 179.7(2) ?
    S2 C13 N6 N7 . . . . 1.2(3) ?
    C14 C13 N6 Cu1 . . . . 12.6(3) ?
    S2 C13 N6 Cu1 . . . . -165.88(14) ?
    N1 Cu1 N6 C13 . . . . -178.8(2) ?
    N5 Cu1 N6 C13 . . . . -6.2(2) ?
    O1 Cu1 N6 C13 . . . . 85.7(2) ?
    N1 Cu1 N6 N7 . . . . 17.3(3) ?
    N5 Cu1 N6 N7 . . . . -170.0(3) ?
    O1 Cu1 N6 N7 . . . . -78.1(3) ?
    C20 C19 N7 N6 . . . . -179.8(3) ?
    S2 C19 N7 N6 . . . . -0.7(3) ?
    C13 N6 N7 C19 . . . . -0.4(3) ?
    Cu1 N6 N7 C19 . . . . 163.4(2) ?
    C23 C24 N8 C20 . . . . -1.2(5) ?
    C21 C20 N8 C24 . . . . 1.1(5) ?
    C19 C20 N8 C24 . . . . -179.0(3) ?
    N2 C1 S1 C7 . . . . 0.4(2) ?
    C2 C1 S1 C7 . . . . -175.7(3) ?
    N3 C7 S1 C1 . . . . -0.1(2) ?
    C8 C7 S1 C1 . . . . 179.6(3) ?
    N6 C13 S2 C19 . . . . -1.3(2) ?
    C14 C13 S2 C19 . . . . -179.6(3) ?
    N7 C19 S2 C13 . . . . 1.1(2) ?
    C20 C19 S2 C13 . . . . -179.8(3) ?
    F1 C25 S3 O4 . . . . 170.5(2) ?
    F2 C25 S3 O4 . . . . 52.5(3) ?
    F3 C25 S3 O4 . . . . -70.1(3) ?
    F1 C25 S3 O3 . . . . 51.1(3) ?
    F2 C25 S3 O3 . . . . -66.9(3) ?
    F3 C25 S3 O3 . . . . 170.4(2) ?
    F1 C25 S3 O2 . . . . -72.1(3) ?
    F2 C25 S3 O2 . . . . 169.9(3) ?
    F3 C25 S3 O2 . . . . 47.2(3) ?
    F5 C26 S4 O7 . . . . 179.2(3) ?
    F4 C26 S4 O7 . . . . 60.3(3) ?
    F6 C26 S4 O7 . . . . -62.1(3) ?
    F5 C26 S4 O5 . . . . -62.1(3) ?
    F4 C26 S4 O5 . . . . 178.9(3) ?
    F6 C26 S4 O5 . . . . 56.5(3) ?
    F5 C26 S4 O6 . . . . 60.0(3) ?
    F4 C26 S4 O6 . . . . -58.9(3) ?
    F6 C26 S4 O6 . . . . 178.7(3) ?
loop_
    _geom_hbond_atom_site_label_D
    _geom_hbond_atom_site_label_H
    _geom_hbond_atom_site_label_A
    _geom_hbond_site_symmetry_A
    _geom_hbond_distance_DH
    _geom_hbond_distance_HA
    _geom_hbond_distance_DA
    _geom_hbond_angle_DHA
    O1 H1W O6 . 0.78 1.95 2.721(3) 169.1
    O1 H2W O2 1_455 0.80 1.94 2.732(3) 167.1
    C6 H6 N7 . 0.95 2.33 3.146(4) 143.1
    C18 H18 N3 . 0.95 2.36 3.174(4) 142.9
data_global
_journal_date_recd_electronic     2012-02-07
_journal_date_accepted     2012-02-27
_journal_name_full     'Acta Crystallographica, Section E'
_journal_year     2012
_journal_volume     68
_journal_issue      4
_journal_page_first     m360
_journal_page_last     m361
_journal_paper_category     QM
_journal_paper_doi     10.1107/S1600536812008732
_journal_coeditor_code     IM2358
_publ_contact_author_name     'Fouad Bentiss'
_publ_contact_author_address
;
Laboratoire de Chimie de Coordination et d'Analytique (LCCA), Facult\'e des
Sciences, Universit\'e Chouaib Doukkali, BP 20, M-24000 El Jadida, Morocco
;
_publ_contact_author_email     'f_bentiss@yahoo.fr'
_publ_contact_author_fax     '212 537 77 54 40'
_publ_contact_author_phone     '212 537 77 54 40'
_publ_section_title
;\
Aquabis[2,5-bis(pyridin-2-yl)-1,3,4-thiadiazole-\k^2^<i>N</i>^2^,<i>N</i>^3^]\
(trifluoromethanesulfonato-\k<i>O</i>)copper(II) trifluoromethanesulfonate
;
loop_
    _publ_author_name
    _publ_author_address
    'Bentiss, Fouad'
;
Laboratoire de Chimie de Coordination et d'Analytique (LCCA),
Facult\'e des Sciences, Universit\'e Chouaib Doukkali, BP 20,
M-24000 El Jadida, Morocco
;
    'Outirite, Moha'
;
Unit\'e de Catalyse et de Chimie du Solide (UCCS), CNRS UMR 8181, ENSCL,
BP 90108, F-59652 Villeneuve d'Ascq Cedex, France
and
Universit\'e Lille Nord de France, F-59000 Lille, France
;
    'Lagren\'ee, Michel'
;
Unit\'e de Catalyse et de Chimie du Solide (UCCS), CNRS UMR 8181, ENSCL,
BP 90108, F-59652 Villeneuve d'Ascq Cedex, France
and
Universit\'e Lille Nord de France, F-59000 Lille, France
;
    'Saadi, Mohamed'
;
Laboratoire de Chimie du Solide Appliqu\'ee,
Facult\'e des Sciences, Universit\'e Mohammed V-Agdal
Avenue Ibn Battouta, BP. 1014, Rabat, Morocco
;
    'El Ammari, Lahcen'
;
Laboratoire de Chimie du Solide Appliqu\'ee,
Facult\'e des Sciences, Universit\'e Mohammed V-Agdal
Avenue Ibn Battouta, BP. 1014, Rabat, Morocco
;
_iucr_refine_instructions_details
;
TITL TriflateCu_0m in P-1
CELL 0.71073   8.4685  11.1161  18.8345  92.111  90.823 107.352
ZERR    2.00   0.0026   0.0033   0.0059   0.014   0.014   0.014
LATT 1
SFAC C  H  N  O  F  S  Cu
UNIT 52  36  16  14  12  8  2
OMIT -3 52
L.S. 4
ACTA
BOND $H
HTAB
HTAB O1 O6
HTAB O1 O2_$1
eqiv $1 x-1, y, z
FMAP 2
PLAN 20
SIZE 0.170 0.300 0.390
CONF
TEMP -173.000
WGHT      0.0306      2.8618
FVAR       0.09133
MOLE 1
C1    1    0.710747    0.389269    0.215462    11.00000    0.01685    0.01417 =
         0.01708    0.00114    0.00184    0.00159
C2    1    0.726487    0.386008    0.292895    11.00000    0.01793    0.01693 =
         0.01712    0.00106   -0.00027    0.00607
C3    1    0.842376    0.476586    0.334446    11.00000    0.02070    0.01871 =
         0.02121   -0.00025   -0.00430    0.00025
AFIX  43
H3    2    0.924108    0.542482    0.313224    11.00000   -1.20000
AFIX   0
C4    1    0.836307    0.468836    0.407675    11.00000    0.02604    0.02300 =
         0.02139   -0.00551   -0.00875    0.00411
AFIX  43
H4    2    0.914061    0.529031    0.437839    11.00000   -1.20000
AFIX   0
C5    1    0.715080    0.371961    0.435580    11.00000    0.02342    0.02703 =
         0.01642   -0.00292   -0.00136    0.00608
AFIX  43
H5    2    0.706232    0.365659    0.485618    11.00000   -1.20000
AFIX   0
C6    1    0.605209    0.283031    0.390194    11.00000    0.02243    0.02384 =
         0.01655   -0.00171    0.00147    0.00485
AFIX  43
H6    2    0.523479    0.215814    0.410418    11.00000   -1.20000
AFIX   0
C7    1    0.695815    0.419508    0.091655    11.00000    0.01836    0.01820 =
         0.01574   -0.00156   -0.00035    0.00443
C8    1    0.717807    0.463966    0.018253    11.00000    0.02320    0.01763 =
         0.01677    0.00469    0.00610    0.00772
C9    1    0.621562    0.397844   -0.038127    11.00000    0.02230    0.02125 =
         0.02424   -0.00293    0.00014    0.00519
AFIX  43
H9    2    0.536031    0.321874   -0.030942    11.00000   -1.20000
AFIX   0
C10   1    0.651309    0.443666   -0.105201    11.00000    0.03347    0.03207 =
         0.01890   -0.00086   -0.00221    0.01330
AFIX  43
H10   2    0.587515    0.399508   -0.145173    11.00000   -1.20000
AFIX   0
C11   1    0.775398    0.554766   -0.113085    11.00000    0.03984    0.03609 =
         0.01429    0.00958    0.00137    0.01374
AFIX  43
H11   2    0.798682    0.588677   -0.158671    11.00000   -1.20000
AFIX   0
C12   1    0.865442    0.616116   -0.053752    11.00000    0.04132    0.02842 =
         0.02771    0.01284    0.00455   -0.00622
AFIX  43
H12   2    0.949966    0.693085   -0.059951    11.00000   -1.20000
AFIX   0
C13   1    0.233874   -0.067250    0.275187    11.00000    0.01648    0.01565 =
         0.01979    0.00436    0.00508    0.00335
C14   1    0.242581   -0.075814    0.198412    11.00000    0.01368    0.01747 =
         0.01898   -0.00095    0.00256    0.00389
C15   1    0.162122   -0.182666    0.157295    11.00000    0.01867    0.01788 =
         0.02431   -0.00016    0.00197    0.00066
AFIX  43
H15   2    0.100589   -0.257862    0.178621    11.00000   -1.20000
AFIX   0
C16   1    0.173627   -0.177152    0.084166    11.00000    0.01990    0.01888 =
         0.02302   -0.00691   -0.00323    0.00022
AFIX  43
H16   2    0.118998   -0.248410    0.054125    11.00000   -1.20000
AFIX   0
C17   1    0.266198   -0.065890    0.055647    11.00000    0.02433    0.02761 =
         0.01796   -0.00137   -0.00241    0.00366
AFIX  43
H17   2    0.273962   -0.059438    0.005584    11.00000   -1.20000
AFIX   0
C18   1    0.347769    0.036387    0.100692    11.00000    0.02283    0.02238 =
         0.01868    0.00338   -0.00123    0.00122
AFIX  43
H18   2    0.413118    0.111557    0.080515    11.00000   -1.20000
AFIX   0
C19   1    0.196233   -0.071015    0.398312    11.00000    0.02178    0.01701 =
         0.01918    0.00194    0.00355    0.00599
C20   1    0.141984   -0.099553    0.471190    11.00000    0.02627    0.02435 =
         0.01764    0.00745    0.00904    0.01415
C21   1    0.225645   -0.028794    0.529819    11.00000    0.02583    0.02148 =
         0.02855    0.00440    0.00467    0.00490
AFIX  43
H21   2    0.321991    0.040502    0.524453    11.00000   -1.20000
AFIX   0
C22   1    0.164839   -0.061987    0.596222    11.00000    0.04425    0.03069 =
         0.01891   -0.00167    0.00177    0.01582
AFIX  43
H22   2    0.217907   -0.016043    0.637903    11.00000   -1.20000
AFIX   0
C23   1    0.024781   -0.163805    0.600301    11.00000    0.04610    0.03549 =
         0.02215    0.01384    0.01805    0.01983
AFIX  43
H23   2   -0.019890   -0.189321    0.645229    11.00000   -1.20000
AFIX   0
C24   1   -0.050458   -0.228681    0.538677    11.00000    0.02932    0.02667 =
         0.03409    0.01196    0.01643    0.00856
AFIX  43
H24   2   -0.147644   -0.297766    0.542829    11.00000   -1.20000
AFIX   0
C25   1    0.749709   -0.099850    0.147466    11.00000    0.01995    0.03273 =
         0.04459   -0.01563   -0.00668    0.00965
C26   1    0.508457    0.673790    0.339502    11.00000    0.02951    0.02980 =
         0.06494    0.00999    0.00390    0.01154
CU1   7    0.462804    0.166462    0.245633    11.00000    0.01452    0.01443 =
         0.01021    0.00019    0.00210   -0.00137
F1    5    0.834147   -0.111840    0.090713    11.00000    0.06607    0.06681 =
         0.03533   -0.02313   -0.00242    0.04304
F2    5    0.589064   -0.133659    0.126898    11.00000    0.02795    0.06013 =
         0.14644   -0.06824   -0.03250    0.01655
F3    5    0.774115   -0.183382    0.193456    11.00000    0.05203    0.02499 =
         0.07571    0.00966    0.02311    0.01134
F4    5    0.591477    0.673443    0.401133    11.00000    0.03676    0.05133 =
         0.09686   -0.00690   -0.02889    0.00783
F5    5    0.591184    0.635871    0.287932    11.00000    0.05143    0.07651 =
         0.09641    0.04102    0.04655    0.03803
F6    5    0.507822    0.793904    0.326731    11.00000    0.03565    0.02719 =
         0.12816    0.01991    0.00406    0.00304
N1    3    0.609706    0.288102    0.319534    11.00000    0.01754    0.01635 =
         0.01542   -0.00146    0.00055    0.00391
N2    3    0.591858    0.301591    0.180952    11.00000    0.01657    0.01713 =
         0.01583    0.00131    0.00079    0.00330
N3    3    0.582799    0.319136    0.109888    11.00000    0.01622    0.01863 =
         0.01539    0.00360    0.00351    0.00360
N4    3    0.840584    0.573249    0.012677    11.00000    0.03679    0.02536 =
         0.01970    0.00332   -0.00151   -0.00561
N5    3    0.337536    0.032722    0.171253    11.00000    0.01376    0.01680 =
         0.02041    0.00025    0.00197    0.00225
N6    3    0.339200    0.028153    0.310485    11.00000    0.01819    0.02045 =
         0.01492    0.00161    0.00406    0.00344
N7    3    0.318024    0.026041    0.382085    11.00000    0.01949    0.02083 =
         0.01443    0.00325    0.00558    0.00507
N8    3    0.005629   -0.199742    0.474064    11.00000    0.02566    0.02644 =
         0.02413    0.00395    0.00759    0.00776
O1    4    0.261939    0.262175    0.246738    11.00000    0.01693    0.01921 =
         0.02976   -0.00416    0.00155    0.00185
AFIX   3
H1W   2    0.265931    0.311597    0.277768    11.00000   -1.20000
H2W   2    0.170814    0.213727    0.240202    11.00000   -1.20000
AFIX   0
O2    4    0.977091    0.072442    0.214484    11.00000    0.01714    0.03607 =
         0.06697   -0.01987   -0.01031    0.00708
O3    4    0.804334    0.139460    0.123596    11.00000    0.05304    0.04610 =
         0.03579    0.01645    0.02409    0.02864
O4    4    0.692016    0.063045    0.235928    11.00000    0.02884    0.03611 =
         0.01767    0.00062    0.00431    0.01624
O5    4    0.226439    0.584085    0.270205    11.00000    0.05001    0.03839 =
         0.01583   -0.00265   -0.00119    0.01869
O6    4    0.321187    0.444944    0.352416    11.00000    0.05094    0.02500 =
         0.02975    0.00048   -0.00411    0.01351
O7    4    0.227032    0.620635    0.397350    11.00000    0.03658    0.04549 =
         0.01616   -0.00485    0.00272    0.01648
S1    6    0.824362    0.502057    0.161659    11.00000    0.02514    0.02074 =
         0.01703    0.00256    0.00007   -0.00604
S2    6    0.095999   -0.166944    0.326936    11.00000    0.02106    0.01720 =
         0.01921    0.00245    0.00493    0.00044
S3    6    0.812706    0.063192    0.183661    11.00000    0.01353    0.01876 =
         0.02292   -0.00321    0.00074    0.00354
S4    6    0.297217    0.569676    0.339716    11.00000    0.03040    0.02063 =
         0.01544   -0.00209   -0.00076    0.00851
HKLF 4
REM  TriflateCu_0m in P-1
REM R1 =  0.0406 for   5421 Fo > 4sig(Fo)  and  0.0523 for all   6517 data
REM    469 parameters refined using      0 restraints
END
WGHT      0.0306      2.8618
REM Highest difference peak  1.393,  deepest hole -0.408,  1-sigma level  0.076
Q1    1   0.4387  0.1607  0.4819  11.00000  0.05    1.39
Q2    1   0.4570  0.2171  0.0162  11.00000  0.05    1.39
Q3    1   0.9927  0.1068  0.1721  11.00000  0.05    0.56
Q4    1   0.3992  0.6122  0.3335  11.00000  0.05    0.54
Q5    1   0.4284  0.1184  0.3494  11.00000  0.05    0.45
Q6    1   0.8145 -0.1356  0.2313  11.00000  0.05    0.43
Q7    1   0.4293  0.1560  0.0987  11.00000  0.05    0.42
Q8    1   0.5077  0.1875  0.3918  11.00000  0.05    0.42
Q9    1   0.3252  0.6348  0.2764  11.00000  0.05    0.40
Q10   1   0.6366 -0.0823  0.1054  11.00000  0.05    0.39
Q11   1   0.4954  0.2296  0.1490  11.00000  0.05    0.37
Q12   1   0.6038 -0.1378  0.1679  11.00000  0.05    0.37
Q13   1   0.7382  0.3849  0.2601  11.00000  0.05    0.37
Q14   1   0.7841  0.6225 -0.0899  11.00000  0.05    0.36
Q15   1   0.4919  0.8086  0.3848  11.00000  0.05    0.33
Q16   1   0.4955  0.1348  0.2896  11.00000  0.05    0.32
Q17   1   0.8255  0.1093  0.1517  11.00000  0.05    0.32
Q18   1   0.8275  0.6546 -0.0111  11.00000  0.05    0.32
Q19   1   0.6876  0.3251  0.3085  11.00000  0.05    0.31
Q20   1   0.1693 -0.0457  0.4971  11.00000  0.05    0.31
;
