# Supplementary material for: Aqua­bis­[2,5-bis­(pyridin-2-yl)-1,3,4-thia­diazole-κ2 N 2,N 3](trifluoro­methane­sulfonato-κO)copper(II) trifluoro­methane­sulfonate
Source: Acta Crystallogr Sect E Struct Rep Online. 2012 Mar 3;68(Pt 4):m360–1. doi: 10.1107/S1600536812008732 (PMC3343784; doi:10.1107/S1600536812008732)
Supplement: Supplementary file 2 [file e-68-0m360-Isup2.hkl]

#
# h,k,l, Fc-squared, Fo-squared, sigma(Fo-squared) and status flag
#
data_I
_shelx_title ' TriflateCu_0m in P-1'
_shelx_refln_list_code          4
_shelx_F_calc_maximum      343.85
_exptl_crystal_F_000       866.00
_reflns_d_resolution_high  0.8107
 
loop_
 _symmetry_equiv_pos_as_xyz
 'x, y, z'
 '-x, -y, -z'
 
_cell_length_a     8.4685
_cell_length_b    11.1161
_cell_length_c    18.8345
_cell_angle_alpha  92.111
_cell_angle_beta   90.823
_cell_angle_gamma 107.352
 
_shelx_F_squared_multiplier     1.000
 
loop_
 _refln_index_h
 _refln_index_k
 _refln_index_l
 _refln_F_squared_calc
 _refln_F_squared_meas
 _refln_F_squared_sigma
 _refln_observed_status
   2   0   0    20912.41    20681.67    453.22 o
   3   0   0     3440.28     3281.84     65.79 o
   4   0   0      831.12      941.44     25.31 o
   5   0   0      592.94      621.10     34.17 o
   6   0   0      601.15      567.94     31.58 o
   7   0   0      324.96      368.97     27.58 o
   8   0   0      495.68      566.65     46.76 o
   9   0   0      128.63      112.26     21.85 o
 -10   1   0      156.96      186.34     34.17 o
  -9   1   0     3424.38     3621.37    121.20 o
  -8   1   0      614.97      713.41     39.74 o
  -7   1   0       49.38       36.96     16.78 o
  -6   1   0      148.20      135.27     16.52 o
  -5   1   0     2182.03     2313.97    145.07 o
  -4   1   0      167.63      156.15     11.25 o
  -3   1   0       40.14       77.57      7.20 o
  -2   1   0       23.37       52.18      5.88 o
  -1   1   0     1818.17     1814.51     49.59 o
   1   1   0    10027.74     9600.02    177.44 o
   2   1   0     5793.36     6137.86    115.85 o
   3   1   0     2490.90     2932.98     59.79 o
   4   1   0     3497.22     3632.29    116.32 o
   5   1   0      670.74      651.17     31.58 o
   6   1   0     1216.44     1330.07     52.86 o
   7   1   0     2554.78     2541.72    121.09 o
   8   1   0      541.28      599.08     37.19 o
   9   1   0        0.91        0.60     14.63 o
 -10   2   0      122.03      130.61     63.54 o
  -9   2   0      168.12      196.81     25.00 o
  -8   2   0     1141.49     1117.35     49.93 o
  -7   2   0      113.91      104.16     23.98 o
  -6   2   0      213.36      155.49     16.89 o
  -5   2   0     1630.87     1572.44     92.32 o
  -4   2   0      139.06      139.47     11.59 o
  -3   2   0      392.69      704.67     19.04 o
  -2   2   0   118231.27   117959.26   2164.21 o
  -1   2   0     5756.44     6369.84    137.06 o
   0   2   0     6714.93     6342.76    136.36 o
   1   2   0      875.07      920.18     20.08 o
   2   2   0     1560.61     1632.85     34.62 o
   3   2   0      842.60      868.45     23.71 o
   4   2   0      174.30      193.23     20.02 o
   5   2   0     1176.40     1216.69     47.38 o
   6   2   0     7090.59     6979.23    199.20 o
   7   2   0      149.27      155.16     20.14 o
   8   2   0      326.58      379.19     31.17 o
   9   2   0      235.35      198.43     29.37 o
 -10   3   0      499.02      530.00     38.51 o
  -9   3   0        2.51       -6.67     12.38 o
  -8   3   0        6.78       -1.37     11.51 o
  -7   3   0      423.51      505.07     30.48 o
  -6   3   0      635.46      632.66     31.37 o
  -5   3   0      325.24      367.33     21.61 o
  -4   3   0     2593.63     2850.88     59.64 o
  -3   3   0    46913.23    48915.29    896.04 o
  -2   3   0     7174.76     8030.95    150.16 o
  -1   3   0    35383.36    34940.75    739.49 o
   0   3   0     4838.37     5100.21    110.52 o
   1   3   0     1635.21     1902.48     38.66 o
   2   3   0      218.59      338.73     12.63 o
   3   3   0       87.55       98.20      9.21 o
   4   3   0       98.65      125.27     11.21 o
   5   3   0     2274.85     2234.17     74.55 o
   6   3   0      729.63      746.76     55.75 o
   7   3   0      108.69       87.44     18.39 o
   8   3   0      397.73      399.17     32.54 o
   9   3   0       56.15       52.71     33.57 o
 -10   4   0        8.95        7.82     15.51 o
  -9   4   0      334.35      326.84     28.82 o
  -8   4   0       85.10      102.79     17.80 o
  -7   4   0     1456.43     1492.69     78.53 o
  -6   4   0      452.46      489.82     27.54 o
  -5   4   0     2482.54     2846.73     71.51 o
  -4   4   0     5380.75     5647.20    127.82 o
  -3   4   0      602.84      593.81     17.05 o
  -2   4   0      302.98      249.54      9.70 o
  -1   4   0       57.51       43.06      5.39 o
   0   4   0     3425.33     3674.27     82.14 o
   1   4   0     1022.97     1025.02     32.53 o
   2   4   0      131.70      105.61     12.29 o
   3   4   0      792.37      987.87     30.41 o
   4   4   0     7901.44     7876.23    213.52 o
   5   4   0     2310.18     2183.52     74.09 o
   6   4   0     1210.75     1139.32     49.08 o
   7   4   0       93.99       84.56     19.01 o
   8   4   0      235.31      214.79     26.21 o
 -10   5   0      127.01      190.40     32.37 o
  -9   5   0      422.95      422.04     31.37 o
  -8   5   0       55.73       70.25     16.52 o
  -7   5   0     1472.53     1456.50    104.91 o
  -6   5   0      571.65      560.69     29.64 o
  -5   5   0     8162.36     8213.61    183.88 o
  -4   5   0    12822.65    13069.69    290.27 o
  -3   5   0      641.28      608.96     17.31 o
  -2   5   0     1497.32     1507.77     32.65 o
  -1   5   0     3145.54     3308.65     75.22 o
   0   5   0     1039.53     1069.94     28.59 o
   1   5   0      311.37      297.08     13.33 o
   2   5   0      206.49      181.51     11.25 o
   3   5   0      621.86      655.58     24.27 o
   4   5   0      667.34      693.33     32.77 o
   5   5   0      526.73      453.73     28.31 o
   6   5   0       50.51       60.66     15.53 o
   7   5   0      340.88      380.26     50.35 o
   8   5   0        7.25       17.98     31.17 o
 -10   6   0        6.46        7.55     15.67 o
  -9   6   0      241.87      268.90     25.76 o
  -8   6   0       78.21       77.15     16.89 o
  -7   6   0       75.52       51.92     25.18 o
  -6   6   0       11.47        9.64     11.39 o
  -5   6   0      428.01      375.76     38.55 o
  -4   6   0        9.64       40.85      8.50 o
  -3   6   0       73.86       72.29     10.65 o
  -2   6   0     3234.04     3198.25    146.27 o
  -1   6   0     3062.54     3187.28     91.13 o
   0   6   0      552.76      511.98     22.45 o
   1   6   0      434.52      500.86     26.92 o
   2   6   0    11181.97    11543.98    283.89 o
   3   6   0     6471.24     6142.80    140.94 o
   4   6   0      880.35      876.21     38.75 o
   5   6   0      189.81      202.91     20.45 o
   6   6   0      104.07       97.42     17.51 o
   7   6   0       20.31       21.58     27.58 o
 -10   7   0       20.14       75.53     29.97 o
  -9   7   0     1016.86      987.38     48.56 o
  -8   7   0     1059.06      951.31     44.72 o
  -7   7   0      640.04      656.91     33.78 o
  -6   7   0     1443.27     1390.38     52.01 o
  -5   7   0      123.90      112.58     12.69 o
  -4   7   0      281.50      319.48     16.02 o
  -3   7   0      777.78      819.82     26.17 o
  -2   7   0     2159.35     2243.27     68.67 o
  -1   7   0     1783.44     1608.59     98.31 o
   0   7   0       13.55       22.78      8.48 o
   1   7   0     1943.57     1944.00     63.15 o
   2   7   0     4696.44     4636.93    116.30 o
   3   7   0      925.06      911.16     35.88 o
   4   7   0      130.91      115.29     16.13 o
   5   7   0     1735.61     1571.40     72.54 o
   6   7   0       28.32       59.95     28.77 o
  -9   8   0      172.93      136.68     32.37 o
  -8   8   0       12.00        4.96     12.63 o
  -7   8   0     1511.89     1492.25     57.48 o
  -6   8   0     1739.16     1769.42     62.46 o
  -5   8   0       40.47       40.28      9.87 o
  -4   8   0     1263.80     1282.77     38.32 o
  -3   8   0       12.13       13.19      9.33 o
  -2   8   0      380.70      375.04     21.61 o
  -1   8   0      116.25      163.53     18.58 o
   0   8   0     5150.53     5255.94    230.79 o
   1   8   0      399.85      435.93     25.85 o
   2   8   0       81.67       94.62     15.26 o
   3   8   0       15.14       26.42     10.87 o
   4   8   0        9.53        6.68     11.07 o
   5   8   0        1.16      -16.78     22.78 o
   6   8   0      185.02      217.01     40.76 o
  -9   9   0      150.75      288.94     41.96 o
  -8   9   0      284.30      392.05     44.36 o
  -7   9   0      149.21      186.89     19.87 o
  -6   9   0       13.45       21.85     11.23 o
  -5   9   0      342.62      358.16     63.54 o
  -4   9   0        8.61        8.67     11.99 o
  -3   9   0     2447.99     2453.68    157.06 o
  -2   9   0      681.87      746.93     46.76 o
  -1   9   0      966.41     1102.07     51.65 o
   0   9   0     4829.14     5005.30    144.54 o
   1   9   0     1136.14     1120.00     45.35 o
   2   9   0      565.04      461.59     40.76 o
   3   9   0     1159.09     1128.19     70.74 o
   4   9   0       77.96      -10.79     21.58 o
   5   9   0        7.43       46.76     28.77 o
  -9  10   0      427.76      410.03     50.35 o
  -8  10   0      898.65      767.31     63.54 o
  -7  10   0       32.85       44.36     22.78 o
  -6  10   0      532.70      582.68     49.16 o
  -5  10   0      122.21      118.69     23.98 o
  -4  10   0       10.24       33.57     16.78 o
  -3  10   0       29.51       34.73      8.10 o
  -2  10   0      713.95      752.94     26.47 o
  -1  10   0     1488.64     1585.89     60.69 o
   0  10   0      178.31      199.22     16.19 o
   1  10   0      467.60      417.38     23.89 o
   2  10   0      537.35      576.68     47.96 o
   3  10   0        9.86       -8.39     20.38 o
   4  10   0      274.32      213.41     37.17 o
  -8  11   0      116.64      175.04     34.77 o
  -7  11   0      229.77      201.42     34.77 o
  -6  11   0        3.02       -5.99     16.78 o
  -5  11   0     1137.14     1124.59     70.74 o
  -4  11   0     1208.89     1360.78     77.93 o
  -2  11   0      706.61      730.15     51.55 o
  -1  11   0      462.24      394.45     38.37 o
   0  11   0       39.56       33.57     19.18 o
   1  11   0      356.44      405.24     40.76 o
   2  11   0      125.69      140.27     29.97 o
   3  11   0      116.94      141.47     33.57 o
  -7  12   0       27.05       50.35     25.18 o
  -6  12   0      103.93      110.30     28.77 o
  -5  12   0       96.67      100.71     26.38 o
  -4  12   0        1.62      -14.39     16.78 o
  -3  12   0     1883.67     1930.27    100.71 o
  -2  12   0      160.60      121.09     26.38 o
  -1  12   0      898.61      972.33     64.74 o
   0  12   0      792.26      875.22     61.15 o
   1  12   0      473.33      523.93     49.16 o
   2  12   0       94.16       85.12     29.97 o
  -6  13   0      324.80      293.74     40.76 o
  -5  13   0      130.50      179.84     34.77 o
  -4  13   0       24.92       38.37     21.58 o
  -3  13   0      318.31      323.71     39.56 o
  -2  13   0       18.34        7.19     20.38 o
  -1  13   0      175.21      172.65     31.17 o
   0  13   0       48.11       61.15     26.38 o
   0 -13   1        1.51      -28.77     19.18 o
   1 -13   1      618.16      643.82     55.15 o
   2 -13   1      234.08      182.24     32.37 o
   3 -13   1       11.30       22.78     21.58 o
   4 -13   1     1295.92     1541.82     91.12 o
   5 -13   1      590.66      558.70     52.75 o
   6 -13   1       11.70        2.40     21.58 o
  -2 -12   1        0.46      -30.57     20.38 o
  -1 -12   1       35.30       45.56     23.98 o
   0 -12   1      154.69      220.60     33.57 o
   1 -12   1       94.28       95.91     26.38 o
   2 -12   1       40.00       23.98     20.38 o
   3 -12   1      135.45      139.08     27.58 o
   4 -12   1      174.19      145.07     28.77 o
   5 -12   1      151.60      135.48     28.77 o
   6 -12   1      396.76      404.04     45.56 o
   7 -12   1      110.58       74.33     28.77 o
  -3 -11   1     1224.20     1372.77     86.32 o
  -2 -11   1      177.41      166.65     33.57 o
  -1 -11   1      495.49      487.96     45.56 o
   0 -11   1      115.68      148.67     27.58 o
   1 -11   1        2.98       32.37     17.98 o
   2 -11   1      919.95      977.12     61.15 o
   4 -11   1        4.12       29.97     19.18 o
   5 -11   1      572.55      532.32     46.76 o
   6 -11   1        3.59       -4.80     19.18 o
   7 -11   1      219.54      206.22     34.77 o
   8 -11   1      282.47      294.94     43.16 o
  -4 -10   1      380.48      372.87     45.56 o
  -3 -10   1      229.40      270.96     37.17 o
  -2 -10   1       46.11       17.98     19.18 o
  -1 -10   1       58.01       74.33     21.58 o
   0 -10   1      341.71      353.68     34.77 o
   1 -10   1     2561.39     2561.78     83.92 o
   2 -10   1     1209.10     1180.37    113.30 o
   3 -10   1        3.20        6.23     10.57 o
   4 -10   1      853.12      912.38     57.55 o
   5 -10   1      206.95      231.11     19.27 o
   6 -10   1     1358.86     1354.88    116.30 o
   7 -10   1      211.47      170.25     32.37 o
   8 -10   1        8.43      -19.18     19.18 o
   9 -10   1      417.56      468.78     52.75 o
  -5  -9   1     1644.54     1630.54     99.51 o
  -4  -9   1      661.08      583.88     52.75 o
  -3  -9   1      727.03      697.16     68.94 o
  -2  -9   1      112.94      115.98     19.78 o
  -1  -9   1      120.64      131.75     16.52 o
   0  -9   1      272.18      323.11     22.89 o
   1  -9   1      110.71      144.57     16.52 o
   2  -9   1     1207.74     1152.17     63.54 o
   3  -9   1     1714.59     1839.74    173.24 o
   4  -9   1      110.33      102.50     12.86 o
   5  -9   1      258.43      260.62     37.17 o
   6  -9   1      657.04      612.05     32.24 o
   7  -9   1      551.63      572.21     33.09 o
   8  -9   1      392.79      382.42     29.02 o
   9  -9   1     1229.96     1101.81     79.13 o
  -6  -8   1      804.57      706.17     64.74 o
  -5  -8   1      419.14      426.82     46.76 o
  -4  -8   1       48.64       67.25     19.78 o
  -3  -8   1      191.72      190.73     18.72 o
  -2  -8   1      948.56      937.54     32.35 o
  -1  -8   1     5779.67     5717.94    168.49 o
   0  -8   1     2193.20     2105.79     54.84 o
   1  -8   1      527.73      546.53     21.29 o
   2  -8   1      376.97      398.82     18.11 o
   3  -8   1       10.88       11.22      9.79 o
   4  -8   1      493.09      551.66     57.68 o
   5  -8   1      309.39      262.94     19.59 o
   6  -8   1        6.41        5.04     10.37 o
   7  -8   1        5.78       12.21     11.42 o
   8  -8   1       63.55       69.82     16.70 o
   9  -8   1       17.95        8.74     14.67 o
  -6  -7   1       62.81       28.64     15.26 o
  -5  -7   1      101.68      138.54     18.95 o
  -4  -7   1       73.07       50.24     12.86 o
  -3  -7   1      309.87      320.47     22.17 o
  -2  -7   1      872.95      822.79     35.68 o
  -1  -7   1      263.76      283.42     14.62 o
   0  -7   1     1250.05     1343.01     55.72 o
   1  -7   1    12221.79    11852.05    257.49 o
   2  -7   1     1348.97     1307.68     56.04 o
   3  -7   1      129.66      123.51     10.04 o
   4  -7   1      199.98      176.25     13.57 o
   5  -7   1      877.31      804.10     34.99 o
   6  -7   1     3582.81     3442.77    106.33 o
   7  -7   1     1710.42     1581.46     59.73 o
   8  -7   1      396.23      361.33     27.94 o
   9  -7   1      663.28      688.63     40.46 o
  10  -7   1       12.29       10.79     23.98 o
  -7  -6   1      885.16      852.73     46.26 o
  -6  -6   1        5.44       22.25     14.16 o
  -5  -6   1        4.37       14.24     12.59 o
  -4  -6   1      128.87      126.64     16.13 o
  -3  -6   1     4054.58     3862.84     93.41 o
  -2  -6   1      443.56      497.00     20.69 o
  -1  -6   1      111.97      103.37      9.16 o
   0  -6   1      112.01      132.04      9.44 o
   1  -6   1      859.54      934.73     33.03 o
   2  -6   1     1355.04     1507.94     47.83 o
   3  -6   1     2503.44     2419.99     65.71 o
   4  -6   1        8.79       10.06      7.24 o
   5  -6   1      279.19      255.58     18.98 o
   6  -6   1     3900.60     3683.39    111.87 o
   7  -6   1      602.69      568.74     31.78 o
   8  -6   1      241.84      243.93     22.84 o
   9  -6   1      110.19      155.20     29.37 o
  10  -6   1      335.96      347.18     31.72 o
  -8  -5   1        3.84       14.74     31.17 o
  -7  -5   1      110.58       80.80     19.01 o
  -6  -5   1        8.90       18.86     13.51 o
  -5  -5   1      275.16      287.82     39.56 o
  -4  -5   1     4696.59     4590.26    133.92 o
  -3  -5   1     2184.15     2045.35     53.96 o
  -2  -5   1      995.74     1203.62     34.35 o
  -1  -5   1     7903.55     7622.16    167.74 o
   0  -5   1      105.02      163.46      8.19 o
   1  -5   1     2120.34     2296.36     47.35 o
   2  -5   1      734.04      720.96     20.59 o
   3  -5   1     1177.48     1175.21     39.34 o
   4  -5   1     8236.38     8961.80    320.70 o
   5  -5   1      721.95      760.82     27.38 o
   6  -5   1      384.99      371.83     24.06 o
   7  -5   1     1296.14     1253.15     51.28 o
   8  -5   1       44.23       42.20     15.19 o
   9  -5   1       11.19       33.00     16.04 o
  10  -5   1      283.22      300.49     53.35 o
  -8  -4   1        5.11      -10.30     14.86 o
  -7  -4   1      374.56      397.97     30.73 o
  -6  -4   1       27.75       12.14     12.86 o
  -5  -4   1      178.17      232.92     22.78 o
  -4  -4   1       27.51       67.85     12.64 o
  -3  -4   1      306.22      327.80     15.94 o
  -2  -4   1     6776.93     6694.20    148.58 o
  -1  -4   1     3261.60     3001.35     70.95 o
   0  -4   1     1252.69     1183.36     26.21 o
   1  -4   1      333.79      254.63     12.29 o
   2  -4   1      191.97      167.96      7.76 o
   3  -4   1     3713.89     3857.51     76.73 o
   4  -4   1     3390.99     3437.44     81.67 o
   5  -4   1      534.14      574.40     23.48 o
   6  -4   1       25.21       36.34     12.27 o
   7  -4   1      202.28      203.13     19.91 o
   8  -4   1     1147.44     1145.60     50.87 o
   9  -4   1       64.57      107.12     19.91 o
  10  -4   1      180.19      202.66     25.85 o
  -9  -3   1       11.62       27.14     18.14 o
  -8  -3   1        6.97       23.95     16.16 o
  -7  -3   1       85.83      101.66     18.72 o
  -6  -3   1     6639.65     6495.98    188.18 o
  -5  -3   1     4303.34     4004.93    120.35 o
  -4  -3   1      746.42      882.51     29.50 o
  -3  -3   1     2324.42     2267.31     75.48 o
  -2  -3   1     3294.38     3213.44     64.29 o
  -1  -3   1      159.88      182.76      9.19 o
   0  -3   1     1227.54     1193.00     25.18 o
   1  -3   1    10193.70     9893.91    183.44 o
   2  -3   1     8570.73     8893.70    166.35 o
   3  -3   1    12258.45    12264.87    289.51 o
   4  -3   1     2856.18     2984.81     90.85 o
   5  -3   1        6.05        7.65     15.59 o
   6  -3   1       19.76       12.18     10.37 o
   7  -3   1        7.03        9.32     11.42 o
   8  -3   1      364.47      370.48     27.98 o
   9  -3   1      157.91      183.84     24.15 o
  10  -3   1       21.58       22.23     18.59 o
  -9  -2   1        3.89        1.57     15.25 o
  -8  -2   1      142.87      111.17     20.99 o
  -7  -2   1      612.31      646.08     41.36 o
  -6  -2   1     2599.57     2550.65     85.57 o
  -5  -2   1       37.10       45.66     12.38 o
  -4  -2   1     4231.97     4315.62    101.28 o
  -3  -2   1     2668.76     2261.27     64.03 o
  -2  -2   1      215.61      223.47      9.13 o
  -1  -2   1     2059.99     1781.48     41.53 o
   0  -2   1     5466.21     5678.19    110.93 o
   1  -2   1     3542.58     3797.18     71.94 o
   2  -2   1    25288.79    25147.38    461.44 o
   3  -2   1     6595.14     7192.50    136.53 o
   4  -2   1       80.74       64.93      8.13 o
   5  -2   1      456.06      422.51     24.54 o
   6  -2   1      490.30      418.52     25.85 o
   7  -2   1       54.62       54.99     15.53 o
   8  -2   1      194.95      236.05     24.15 o
   9  -2   1       34.13       39.89     17.24 o
  10  -2   1      417.61      517.54     65.94 o
  -9  -1   1       10.22       -5.99     22.18 o
  -8  -1   1      427.41      447.26     38.97 o
  -7  -1   1      943.65      946.07     46.16 o
  -6  -1   1      122.32      161.47     22.78 o
  -5  -1   1       10.46       17.68      9.76 o
  -4  -1   1       90.17      153.68      9.82 o
  -3  -1   1     7965.59     8431.14    193.64 o
  -2  -1   1     2095.76     2134.50     69.05 o
  -1  -1   1     7342.46     7629.31    141.92 o
   1  -1   1     4241.51     3978.10    105.97 o
   2  -1   1     3686.58     4052.27     77.78 o
   3  -1   1     1575.42     1627.21     44.47 o
   4  -1   1     2643.82     2617.03     55.88 o
   5  -1   1       33.07       20.38      9.50 o
   6  -1   1      702.44      691.08     47.36 o
   7  -1   1       78.46      109.84     23.98 o
   8  -1   1       75.96       76.12     17.86 o
   9  -1   1      217.11      206.42     43.16 o
  10  -1   1        0.21       19.21     17.24 o
  -9   0   1      482.55      578.33     55.15 o
  -8   0   1     4765.60     4732.79    146.60 o
  -7   0   1       70.91       57.11     16.04 o
  -6   0   1     2067.89     2227.51     75.00 o
  -5   0   1     3799.31     3625.48    108.09 o
  -4   0   1     1202.84     1221.68     32.01 o
  -3   0   1     2780.98     2877.06     59.46 o
  -2   0   1     5496.08     5729.82    108.20 o
   1   0   1      265.62      245.93      9.33 o
   2   0   1     1232.01     1180.13     25.61 o
   3   0   1      473.46      443.51     15.92 o
   4   0   1     6203.92     6020.79    117.48 o
   5   0   1       28.29       20.28      9.76 o
   6   0   1     3616.43     3503.27    108.43 o
   7   0   1       16.69       25.35     14.39 o
   8   0   1     2883.93     2838.45    125.89 o
   9   0   1     1329.68     1274.04     58.42 o
 -10   1   1        8.98      -11.16     16.39 o
  -9   1   1      142.22      241.96     27.09 o
  -8   1   1       24.23       29.01     14.67 o
  -7   1   1      408.91      381.85     27.09 o
  -6   1   1     2768.95     2696.28     86.46 o
  -5   1   1        2.27       14.64     10.19 o
  -4   1   1      336.85      393.50     15.21 o
  -3   1   1      817.52      777.10     20.19 o
  -2   1   1      943.57     1121.37     28.35 o
  -1   1   1     2959.41     2827.07     75.45 o
   1   1   1      198.19      109.70      8.62 o
   2   1   1     2413.14     2671.38     55.72 o
   3   1   1     2356.19     2267.23     48.80 o
   4   1   1       23.46       43.45      7.71 o
   5   1   1        5.68       16.09     10.64 o
   6   1   1       85.02      115.29     16.99 o
   7   1   1       39.98       69.90     15.84 o
   8   1   1      611.78      681.84     39.36 o
   9   1   1      335.20      353.96     31.33 o
 -10   2   1     1523.90     1499.32    106.10 o
  -9   2   1      369.24      409.29     31.33 o
  -8   2   1      540.74      569.30     35.61 o
  -7   2   1     2076.04     2161.66     85.12 o
  -6   2   1      117.87      141.58     21.58 o
  -5   2   1       71.81       94.29     14.51 o
  -4   2   1      117.50      158.23     10.38 o
  -3   2   1     6159.04     6440.98    122.59 o
  -2   2   1    34081.53    34643.50    636.92 o
  -1   2   1     3618.50     3556.39     77.53 o
   0   2   1      576.04      421.59     15.08 o
   1   2   1     2729.84     2773.50     61.61 o
   2   2   1    12101.40    12457.24    231.09 o
   3   2   1      696.96      824.58     21.70 o
   4   2   1     2849.59     2804.24     86.74 o
   5   2   1       38.85       83.43     14.12 o
   6   2   1     2591.83     2878.36     93.61 o
   7   2   1     1512.90     1387.30     57.48 o
   8   2   1     1029.39      966.41     48.61 o
   9   2   1      120.20      128.11     37.77 o
 -10   3   1      174.94      191.77     25.85 o
  -9   3   1      123.71      132.92     24.58 o
  -8   3   1     2098.92     2108.39    179.24 o
  -7   3   1       29.92        6.70     12.10 o
  -6   3   1      256.86      209.81     18.21 o
  -5   3   1     3296.21     3404.72    147.46 o
  -4   3   1      126.77      119.35      9.86 o
  -3   3   1     2225.91     2437.15     50.01 o
  -2   3   1    26199.40    28854.81    610.29 o
  -1   3   1     2021.32     1967.26     44.07 o
   0   3   1     1476.34     1601.79     44.50 o
   1   3   1      897.97      989.72     25.12 o
   2   3   1     2188.89     2232.23     46.00 o
   3   3   1     8263.53     8286.08    308.38 o
   4   3   1       10.07        7.25      6.85 o
   5   3   1      973.16     1030.65     43.76 o
   6   3   1     4857.89     5069.63    150.84 o
   7   3   1       28.27       19.82     13.75 o
   8   3   1        8.91       23.44     16.39 o
   9   3   1       39.75       62.39     27.58 o
 -10   4   1      316.59      307.06     30.09 o
  -9   4   1      234.01      314.17     38.37 o
  -8   4   1      585.17      518.41     32.22 o
  -7   4   1       14.00       -5.46     11.42 o
  -6   4   1        3.09        1.96      9.21 o
  -5   4   1     2610.37     2827.38    105.48 o
  -4   4   1     9472.85     9748.88    213.42 o
  -3   4   1     3689.24     3845.73     75.37 o
  -2   4   1      162.41      131.70     10.98 o
  -1   4   1      793.86      766.46     20.05 o
   0   4   1     7636.49     7648.50    201.76 o
   1   4   1      917.66     1074.38     33.31 o
   2   4   1     5761.00     5796.09    111.35 o
   3   4   1        2.00        8.22      5.90 o
   4   4   1       32.02       81.24     11.09 o
   5   4   1       22.30       91.12     14.98 o
   6   4   1      416.12      480.98     30.73 o
   7   4   1      184.95      157.66     30.57 o
   8   4   1        2.29       22.04     16.34 o
 -10   5   1      828.12     1001.04     51.28 o
  -9   5   1       11.62        0.11     13.49 o
  -8   5   1      186.27      168.70     20.98 o
  -7   5   1     1137.24     1200.21     49.08 o
  -6   5   1       79.06       67.48     14.39 o
  -5   5   1     2858.61     2772.93     69.64 o
  -4   5   1     4080.53     4188.06     96.65 o
  -3   5   1      102.36      143.82     15.81 o
  -2   5   1     1701.66     1760.19     46.95 o
  -1   5   1      488.23      486.20     15.42 o
   0   5   1     5119.39     5378.27    118.13 o
   1   5   1    10132.75    10269.54    287.50 o
   2   5   1     1138.48     1208.70     40.45 o
   3   5   1     3902.08     3998.91     94.57 o
   4   5   1     4262.05     4298.42    103.10 o
   5   5   1       56.44       29.04     12.64 o
   6   5   1       20.97       33.37     14.63 o
   7   5   1      285.10      304.52     34.17 o
   8   5   1       17.65       45.56     31.17 o
 -10   6   1      123.32      125.16     38.97 o
  -9   6   1        9.72        8.62     13.12 o
  -8   6   1     1243.73     1307.03     86.32 o
  -7   6   1      637.59      624.79     32.93 o
  -6   6   1     2881.04     2883.69     90.21 o
  -5   6   1     2267.07     2467.47     63.37 o
  -4   6   1      377.76      321.27     16.38 o
  -3   6   1       51.22       52.71      9.33 o
  -2   6   1        6.29        3.42      4.75 o
  -1   6   1     1592.06     1460.06     31.57 o
   0   6   1      222.34      269.62     11.94 o
   1   6   1       35.94       50.17      9.21 o
   2   6   1      222.58      245.05     17.36 o
   3   6   1     3548.18     3545.25     86.02 o
   4   6   1       10.39       13.77     10.87 o
   5   6   1        6.92        7.06     11.23 o
   6   6   1      363.35      398.53     29.09 o
   7   6   1      203.05      213.41     40.76 o
 -10   7   1        1.53       -4.80     19.18 o
  -9   7   1      233.42      268.56     26.12 o
  -8   7   1        4.70        1.07     11.23 o
  -7   7   1     1212.22     1113.20    101.91 o
  -6   7   1     1011.95     1018.69     51.55 o
  -5   7   1       12.01       10.40      7.68 o
  -4   7   1      225.65      242.57     18.21 o
  -3   7   1       15.97       27.58      8.48 o
  -2   7   1      156.56      143.76     12.41 o
  -1   7   1     4905.82     5057.79    138.12 o
   0   7   1      777.20      805.02     24.46 o
   1   7   1       21.47       87.24     12.27 o
   2   7   1      421.95      556.98     28.82 o
   3   7   1       30.64       24.29     10.81 o
   4   7   1       22.31       36.12     21.58 o
   5   7   1       51.39       81.16     15.75 o
   6   7   1       29.51        4.80     23.98 o
  -9   8   1       75.40      106.70     29.97 o
  -8   8   1        0.95        8.72     11.99 o
  -7   8   1      106.66      149.72     16.99 o
  -6   8   1      666.03      670.08     59.95 o
  -5   8   1      135.79       98.58     15.67 o
  -4   8   1      212.91      155.56     38.97 o
  -3   8   1      251.22      250.97     13.41 o
  -2   8   1      160.46      157.50     10.02 o
  -1   8   1     1330.63     1287.32     54.75 o
   0   8   1     1459.48     1536.66     41.30 o
   1   8   1     4854.57     4859.84    112.05 o
   2   8   1        8.09       12.43     11.42 o
   3   8   1       21.21        9.59     17.98 o
   4   8   1      907.14      917.18     63.54 o
   5   8   1       17.14       37.17     26.38 o
   6   8   1      540.82      498.75     55.15 o
  -9   9   1      407.54      426.82     47.96 o
  -8   9   1     1183.26     1104.21     74.33 o
  -7   9   1      165.15      223.64     30.57 o
  -6   9   1       10.86       58.75     21.58 o
  -5   9   1      123.40      136.28     17.38 o
  -4   9   1      178.02      164.40     11.93 o
  -3   9   1      627.84      668.39     23.64 o
  -2   9   1     1005.40     1107.25     32.43 o
  -1   9   1      545.61      515.65     19.57 o
   0   9   1     1432.35     1407.94     39.49 o
   1   9   1      244.95      285.02     18.16 o
   2   9   1      647.16      637.93     29.38 o
   3   9   1      932.29      908.79     61.15 o
   4   9   1      132.98      124.69     29.97 o
   5   9   1     1357.19     1237.29     83.92 o
  -9  10   1      683.37      648.62     61.15 o
  -8  10   1        1.59      -19.18     19.18 o
  -7  10   1      659.70      546.71     50.35 o
  -6  10   1      793.65      684.59     52.75 o
  -5  10   1      540.06      466.17     25.35 o
  -4  10   1      123.85      118.02     12.16 o
  -3  10   1     1208.57     1175.67     34.75 o
  -2  10   1      631.20      569.24     27.07 o
  -1  10   1     2278.95     2177.75     55.82 o
   0  10   1      915.97      837.33     32.52 o
   1  10   1        6.04       27.58     17.98 o
   2  10   1        1.10       26.38     19.18 o
   3  10   1        9.23        5.99     20.38 o
   4  10   1      129.31      139.08     32.37 o
  -8  11   1       38.07       27.58     26.38 o
  -7  11   1       53.66       57.55     25.18 o
  -6  11   1      121.11       92.32     26.38 o
  -5  11   1       27.14       76.73     21.58 o
  -4  11   1        3.43       17.98     17.98 o
  -3  11   1      577.01      627.04     47.96 o
  -2  11   1     1411.35     1280.45     71.94 o
  -1  11   1      167.92      211.01     28.77 o
   0  11   1      174.74      188.23     27.58 o
   1  11   1      963.87      943.55     62.34 o
   2  11   1      143.36      125.89     28.77 o
   3  11   1      705.24      633.03     56.35 o
  -7  12   1       30.61       55.15     25.18 o
  -6  12   1       24.17       46.76     23.98 o
  -5  12   1     1975.65     1923.08    101.91 o
  -4  12   1       32.39       39.56     20.38 o
  -3  12   1        8.43        1.20     16.78 o
  -2  12   1      498.54      510.74     44.36 o
  -1  12   1      906.51      909.98     61.15 o
   0  12   1      481.16      442.40     43.16 o
   1  12   1      186.48      200.22     33.57 o
   2  12   1        0.44       20.38     22.78 o
  -6  13   1       35.55       10.79     19.18 o
  -5  13   1      313.06      297.33     38.37 o
  -3  13   1      167.54      155.86     28.77 o
  -2  13   1      125.14      179.84     31.17 o
  -1  13   1       96.80       47.96     23.98 o
   0  13   1       26.70       16.78     21.58 o
   0 -13   2      161.56      213.41     37.17 o
   1 -13   2      488.29      412.43     45.56 o
   2 -13   2      125.48      117.49     29.97 o
   3 -13   2      676.90      688.18     57.55 o
   4 -13   2       17.60       21.58     22.78 o
   5 -13   2      307.57      278.15     40.76 o
   6 -13   2        4.05       -5.99     21.58 o
  -2 -12   2       81.10      104.31     31.17 o
  -1 -12   2        7.75        1.20     21.58 o
   0 -12   2     1621.74     1624.54     92.32 o
   1 -12   2       97.59       83.92     25.18 o
   2 -12   2        1.81        5.99     19.18 o
   3 -12   2     1231.34     1279.25     77.93 o
   5 -12   2      314.17      321.31     40.76 o
   6 -12   2      122.27      122.29     29.97 o
   7 -12   2       39.35       56.35     27.58 o
  -3 -11   2       53.84       51.55     27.58 o
  -2 -11   2      405.36      462.79     46.76 o
  -1 -11   2      809.98      764.91     57.55 o
   0 -11   2     1324.93     1293.64     76.73 o
   1 -11   2      450.95      442.40     41.96 o
   2 -11   2      298.80      326.11     35.97 o
   3 -11   2      466.57      444.80     41.96 o
   4 -11   2       21.48        9.59     17.98 o
   5 -11   2      563.84      549.11     47.96 o
   6 -11   2      175.97      151.06     31.17 o
   7 -11   2        9.58       21.58     22.78 o
   8 -11   2       22.61       27.58     22.78 o
  -4 -10   2      600.89      570.69     55.15 o
  -3 -10   2        2.18      -25.18     16.78 o
  -2 -10   2      251.07      286.67     49.76 o
  -1 -10   2      612.64      638.36     31.92 o
   0 -10   2      782.15      737.49     33.63 o
   1 -10   2      205.47      224.52     35.37 o
   2 -10   2       40.41       35.41     10.64 o
   3 -10   2       14.96        8.18      9.50 o
   4 -10   2      439.91      382.16     32.97 o
   5 -10   2      245.71      227.87     65.34 o
   6 -10   2        8.63       27.50     12.96 o
   7 -10   2      880.06      796.30     40.03 o
   8 -10   2       16.50       33.57     25.18 o
   9 -10   2      174.40      149.87     37.17 o
  -5  -9   2        3.65       -7.19     25.18 o
  -4  -9   2       51.52       80.33     27.58 o
  -3  -9   2     1101.23     1009.98     43.86 o
  -2  -9   2      969.89      993.83     41.65 o
  -1  -9   2      471.12      427.69     24.91 o
   0  -9   2     1459.81     1437.31     42.57 o
   1  -9   2      875.89      877.32     30.12 o
   2  -9   2      167.56      154.46     12.83 o
   3  -9   2      489.67      503.42     22.57 o
   4  -9   2      779.73      845.87     36.70 o
   5  -9   2        0.73       -7.25      8.35 o
   6  -9   2      631.09      615.05     33.09 o
   7  -9   2       60.88       87.09     16.39 o
   8  -9   2      382.73      328.95     27.31 o
   9  -9   2      492.26      587.47     57.55 o
  -6  -8   2      236.28      230.19     39.56 o
  -5  -8   2       28.26       51.78     16.13 o
  -4  -8   2        7.04        5.06     11.23 o
  -3  -8   2       40.17       55.33     12.96 o
  -2  -8   2      977.68      901.21     76.73 o
  -1  -8   2       95.59      107.93     11.45 o
   0  -8   2     1821.97     1630.59     45.40 o
   1  -8   2       18.62       30.81      8.00 o
   2  -8   2      201.63      164.31     11.94 o
   3  -8   2      668.20      629.20     24.37 o
   4  -8   2        3.21        5.85     10.49 o
   5  -8   2     3093.70     3028.15     94.85 o
   6  -8   2      493.99      469.60     28.67 o
   7  -8   2     1126.92     1253.09     52.38 o
   8  -8   2       10.84       22.82     13.49 o
   9  -8   2      211.17      190.17     48.56 o
  -6  -7   2       19.74       -2.13     18.58 o
  -5  -7   2      743.63      725.16     41.96 o
  -4  -7   2     2668.39     2560.48    128.29 o
  -3  -7   2       66.18       57.06     13.25 o
  -2  -7   2       59.08       32.02      8.98 o
  -1  -7   2       71.72       84.70     11.49 o
   0  -7   2       62.54       43.19      8.47 o
   1  -7   2       30.42       76.96     11.82 o
   2  -7   2        4.39        6.50      5.74 o
   3  -7   2       28.60       24.64      7.36 o
   4  -7   2     1066.26      985.77     57.14 o
   5  -7   2       13.96        5.55     10.07 o
   6  -7   2      771.62      832.76     38.40 o
   7  -7   2     2124.41     1912.28     69.38 o
   8  -7   2      491.98      463.00     30.87 o
   9  -7   2      912.43      937.66     47.85 o
  10  -7   2      603.79      633.57     68.94 o
  -7  -6   2       41.24       46.05     17.74 o
  -6  -6   2       39.72       28.14     15.51 o
  -5  -6   2      585.77      639.94     34.99 o
  -4  -6   2        1.47       -0.48      9.98 o
  -3  -6   2      680.25      656.70     31.72 o
  -2  -6   2     4299.14     3886.67     92.51 o
  -1  -6   2      815.58      772.06     25.34 o
   0  -6   2      119.72       92.64      8.75 o
   1  -6   2      193.21      138.32      9.85 o
   2  -6   2      307.53      292.74     13.81 o
   3  -6   2     1941.63     1886.53     48.89 o
   4  -6   2      222.39      194.71     24.47 o
   5  -6   2     1366.68     1444.45     52.09 o
   6  -6   2        5.37       -0.26      9.72 o
   7  -6   2      440.11      373.13     26.24 o
   8  -6   2        8.54       11.64     40.76 o
   9  -6   2       41.95       57.55     17.80 o
  10  -6   2       64.51       60.31     19.44 o
  -8  -5   2       88.90      110.60     22.75 o
  -7  -5   2      194.06      129.04     21.88 o
  -6  -5   2     1420.58     1473.87     59.27 o
  -5  -5   2       18.76       21.88     12.86 o
  -4  -5   2      122.46      131.95     16.70 o
  -3  -5   2       85.40       75.92      9.85 o
  -2  -5   2        3.75        6.24      7.01 o
  -1  -5   2     1165.68     1198.71     33.21 o
   0  -5   2      614.67      549.21     23.22 o
   1  -5   2     3041.38     2973.87     60.09 o
   2  -5   2     4853.16     4277.38     84.07 o
   3  -5   2     2033.31     1884.35     48.22 o
   4  -5   2      642.20      671.17     37.53 o
   5  -5   2     7139.86     6990.21    194.55 o
   6  -5   2       11.75        7.24     10.57 o
   7  -5   2      660.00      622.25     34.33 o
   8  -5   2      735.04      722.35     39.00 o
   9  -5   2       51.82       35.94     16.52 o
  10  -5   2      139.14       99.98     22.04 o
  -8  -4   2       98.78       69.17     21.58 o
  -7  -4   2     1966.01     1941.57     74.47 o
  -6  -4   2      116.62      159.30     19.80 o
  -5  -4   2      204.55      210.53     20.45 o
  -4  -4   2     1839.07     1590.19     83.92 o
  -3  -4   2      822.25      769.77     28.27 o
  -2  -4   2     5910.26     6165.88    163.86 o
  -1  -4   2      164.81       96.21      6.87 o
   0  -4   2     1074.00     1210.67     27.42 o
   1  -4   2     1700.34     1697.66     57.97 o
   2  -4   2        3.51        7.87      4.47 o
   3  -4   2      165.43      123.83      8.08 o
   4  -4   2      370.55      248.68     13.57 o
   5  -4   2     5064.67     5034.47    144.12 o
   6  -4   2       22.91        1.20     11.02 o
   7  -4   2     1841.21     1724.10     68.94 o
   8  -4   2      439.97      489.02     77.33 o
   9  -4   2      241.17      307.72     28.82 o
  10  -4   2      328.99      337.00     31.72 o
  -9  -3   2       36.61       25.91     18.63 o
  -8  -3   2      675.37      691.04     50.95 o
  -7  -3   2      915.23      851.12     43.76 o
  -6  -3   2       49.99      113.48     46.76 o
  -5  -3   2      512.72      431.16     26.98 o
  -4  -3   2      925.28      796.31     33.88 o
  -3  -3   2       80.85       69.05      9.44 o
  -2  -3   2      654.48      848.69     22.03 o
  -1  -3   2       60.21       31.76      4.62 o
   0  -3   2     5471.16     5011.30     95.31 o
   1  -3   2      133.13       89.18      5.07 o
   2  -3   2     1395.56     1415.62     41.36 o
   3  -3   2    18487.26    18471.44    341.84 o
   4  -3   2      624.90      711.43     21.26 o
   5  -3   2        2.21        4.03      9.21 o
   6  -3   2       22.32       24.27     12.27 o
   7  -3   2      220.21      185.74     20.76 o
   8  -3   2      362.71      335.14     28.17 o
   9  -3   2      391.48      385.04     31.78 o
  10  -3   2      109.70      124.54     24.58 o
  -9  -2   2     1343.74     1319.13    103.11 o
  -8  -2   2      121.92      102.38     19.80 o
  -7  -2   2      701.08      648.28     40.16 o
  -6  -2   2     1362.81     1130.30     48.61 o
  -5  -2   2       21.81       50.99     20.38 o
  -4  -2   2      965.10     1051.81     67.34 o
  -3  -2   2      405.63      438.57     15.41 o
  -2  -2   2     1805.11     1927.12     40.46 o
  -1  -2   2     2582.60     2401.04     47.65 o
   0  -2   2     1674.15     1929.76     38.37 o
   1  -2   2        5.70        5.10      2.40 o
   2  -2   2      900.43      535.20     14.37 o
   3  -2   2     4172.50     3797.79     75.38 o
   4  -2   2      363.01      390.45     15.92 o
   5  -2   2     6117.42     5700.74    161.07 o
   6  -2   2      914.43      996.61     42.76 o
   7  -2   2      260.40      295.27     24.15 o
   8  -2   2     1494.91     1572.88     63.12 o
   9  -2   2      728.73      735.01     43.51 o
  10  -2   2       29.32       22.92     18.21 o
  -9  -1   2      436.44      362.28     32.08 o
  -8  -1   2      140.98      143.79     21.85 o
  -7  -1   2     1213.32     1141.43     50.31 o
  -6  -1   2     3170.09     3279.06    143.87 o
  -5  -1   2      812.83      723.25     32.56 o
  -4  -1   2      124.36       53.56      6.94 o
  -3  -1   2     1822.09     2096.43     44.95 o
  -2  -1   2     4861.48     4818.52    128.92 o
  -1  -1   2      266.05      431.68     11.79 o
   0  -1   2      441.67      396.09     13.19 o
   1  -1   2       68.76       86.28      4.67 o
   2  -1   2     6608.41     6485.51    122.29 o
   3  -1   2      362.45      385.33     13.63 o
   4  -1   2       75.06       47.78      6.72 o
   5  -1   2     1842.43     1783.66     60.17 o
   6  -1   2      946.06      895.03     40.21 o
   7  -1   2      825.75      648.11     35.58 o
   8  -1   2      116.35      105.41     19.28 o
   9  -1   2      679.75      703.77     41.80 o
  10  -1   2      849.22      937.78     52.48 o
  -9   0   2      682.77      713.41     42.76 o
  -8   0   2      270.77      273.56     26.61 o
  -7   0   2       80.65       45.12     15.51 o
  -6   0   2       35.95       54.17     13.82 o
  -5   0   2      145.68      126.21     14.67 o
  -4   0   2     2805.82     2790.33     67.60 o
  -3   0   2     5771.31     5531.43    106.55 o
  -2   0   2     1537.83     1259.02     27.11 o
  -1   0   2       98.69       86.63      8.69 o
   1   0   2    32115.50    30759.07    658.05 o
   2   0   2     1631.82     1631.25     55.72 o
   3   0   2      137.20      224.15     16.10 o
   4   0   2     2041.34     2108.09     46.58 o
   5   0   2      654.76      699.80     34.77 o
   6   0   2        0.60       11.04     11.75 o
   7   0   2      669.93      669.13     40.16 o
   8   0   2      155.00      149.43     45.56 o
   9   0   2     1942.93     2081.15     80.48 o
 -10   1   2        9.77       18.33     16.99 o
  -9   1   2     1819.45     1877.03     75.02 o
  -8   1   2     1192.48     1084.25     85.12 o
  -7   1   2       80.13       62.03     27.58 o
  -6   1   2       37.75       12.57     10.87 o
  -5   1   2       39.74       17.15      9.52 o
  -4   1   2     2460.20     2222.79     48.10 o
  -3   1   2      161.81      156.49      8.01 o
  -2   1   2     1000.77     1104.21     32.71 o
  -1   1   2      435.32      497.03     12.22 o
   1   1   2     3754.22     3765.35     81.91 o
   2   1   2     4148.39     4003.80     77.03 o
   3   1   2     3314.51     3062.30     63.23 o
   4   1   2     5950.84     5869.96    141.30 o
   5   1   2     3173.87     2898.93     89.82 o
   6   1   2      126.55      112.57     17.24 o
   7   1   2      552.73      575.00     44.36 o
   8   1   2      219.06      258.21     25.91 o
   9   1   2        0.71       21.58     16.70 o
 -10   2   2       72.88       89.61     34.17 o
  -9   2   2      176.76      210.46     26.38 o
  -8   2   2      151.16      155.57     21.14 o
  -7   2   2      609.53      629.64     35.17 o
  -6   2   2       23.14       21.95     10.92 o
  -5   2   2      316.12      282.45     16.08 o
  -4   2   2     4774.48     4589.28     90.81 o
  -3   2   2      742.57      783.45     19.74 o
  -2   2   2      125.45       73.04      5.68 o
  -1   2   2    20643.49    20177.96    532.40 o
   0   2   2     5938.30     5745.59    159.80 o
   1   2   2      795.10      749.96     18.66 o
   2   2   2      699.86      817.71     19.61 o
   3   2   2     1635.03     1732.79     44.30 o
   4   2   2      407.22      422.25     18.43 o
   5   2   2        6.82        5.99      9.98 o
   6   2   2     4937.92     5101.49    197.82 o
   7   2   2     4304.11     4293.96    173.84 o
   8   2   2      296.97      352.50     61.15 o
   9   2   2        6.30        7.16     15.84 o
 -10   3   2     1011.00     1031.38     89.32 o
  -9   3   2        2.80        0.30     22.78 o
  -8   3   2      150.54      186.50     26.38 o
  -7   3   2       86.81      117.79     23.98 o
  -6   3   2      111.82      110.80     13.97 o
  -5   3   2      552.10      558.48     22.70 o
  -4   3   2        5.84        9.78     11.63 o
  -3   3   2    10912.25    11885.60    221.05 o
  -2   3   2     8697.40     8039.38    172.82 o
  -1   3   2     1332.90     1290.17     36.45 o
   0   3   2      263.71      269.16     10.17 o
   1   3   2    21103.47    20851.29    442.08 o
   2   3   2     1212.63     1203.90     41.22 o
   3   3   2     1551.43     1481.20     40.57 o
   4   3   2      115.36      110.05     11.65 o
   5   3   2     1238.07     1221.24     47.96 o
   6   3   2       43.51       72.07     15.75 o
   7   3   2       19.62       17.70     17.98 o
   8   3   2       59.10       65.26     19.01 o
 -10   4   2       22.05       34.31     17.74 o
  -9   4   2      543.77      544.00     35.58 o
  -8   4   2      183.38      152.26     19.91 o
  -7   4   2      529.27      487.57     37.17 o
  -6   4   2     1326.78     1312.15     48.74 o
  -5   4   2     1122.77     1231.30     36.40 o
  -4   4   2        4.58       29.14      6.51 o
  -3   4   2     1180.65     1153.07     30.65 o
  -2   4   2       72.41       83.62      4.68 o
  -1   4   2     1424.25     1536.34     38.59 o
   0   4   2       54.28       70.52      4.85 o
   1   4   2     2602.74     2814.17     63.90 o
   2   4   2     1983.18     1867.65     45.90 o
   3   4   2       44.70       37.50      7.45 o
   4   4   2     6583.40     6500.52    148.11 o
   5   4   2     7553.84     7068.75    199.18 o
   6   4   2      885.17      900.80     41.65 o
   7   4   2      134.62      151.95     21.01 o
   8   4   2      642.26      665.42     40.80 o
 -10   5   2      125.52      164.45     29.37 o
  -9   5   2       65.32       44.36     16.96 o
  -8   5   2      350.80      349.07     52.15 o
  -7   5   2     1783.21     1797.39     64.36 o
  -6   5   2        6.61       33.46      9.63 o
  -5   5   2     1598.51     1737.47     96.13 o
  -4   5   2    16333.76    16265.93    349.79 o
  -3   5   2     1627.31     1647.07     41.02 o
  -2   5   2      614.74      698.48     16.70 o
  -1   5   2     3907.79     3717.31     70.86 o
   0   5   2        6.53        6.83      2.82 o
   1   5   2        0.95       11.58      4.85 o
   2   5   2        0.30       16.47      8.02 o
   3   5   2       78.70      112.00     18.53 o
   4   5   2     1740.02     1765.37     49.72 o
   5   5   2       66.15       56.36     16.78 o
   6   5   2      113.32      106.77     17.26 o
   7   5   2     2237.06     2208.83    117.49 o
   8   5   2      233.20      225.40     45.56 o
 -10   6   2       41.41       67.14     29.97 o
  -9   6   2       20.38       14.01     14.82 o
  -8   6   2      298.03      295.83     23.88 o
  -7   6   2     2290.65     2441.78     80.80 o
  -6   6   2     1520.05     1536.14     45.55 o
  -5   6   2        5.74       -5.91      6.51 o
  -4   6   2     3877.11     3850.84    111.48 o
  -3   6   2      653.44      694.43     47.36 o
  -2   6   2     3341.73     3386.97     65.91 o
  -1   6   2     2463.46     2744.88     53.59 o
   0   6   2     3149.76     3051.27     59.73 o
   1   6   2      495.58      480.00     18.75 o
   2   6   2     3161.82     3051.89     95.91 o
   3   6   2     6194.84     6069.90    353.68 o
   4   6   2      231.13      266.85     19.94 o
   5   6   2        3.95        4.54     11.07 o
   6   6   2      109.13       71.17     16.63 o
   7   6   2      103.56      103.11     35.97 o
 -10   7   2       12.73       33.57     25.18 o
  -9   7   2      157.45      127.09     31.17 o
  -8   7   2        2.99      -12.73     10.92 o
  -7   7   2      458.80      474.54     27.82 o
  -6   7   2     8286.84     8104.12    183.83 o
  -5   7   2       18.66       14.39     11.02 o
  -4   7   2       96.94      110.87     13.12 o
  -3   7   2      147.03      106.51      7.84 o
  -2   7   2       44.34       66.77      4.93 o
  -1   7   2      156.12      162.16      7.53 o
   0   7   2      391.11      351.02     13.52 o
   1   7   2     2771.76     2633.53     63.11 o
   2   7   2     5896.08     5860.92    132.83 o
   3   7   2       83.67       66.49     13.97 o
   4   7   2      160.75      137.88     26.38 o
   5   7   2     2452.32     2499.23    114.50 o
   6   7   2      143.26      154.66     35.97 o
  -9   8   2      986.59     1008.30     73.13 o
  -8   8   2      352.82      345.58     62.34 o
  -7   8   2     1324.25     1322.48     51.38 o
  -6   8   2       57.24       41.96     19.18 o
  -5   8   2        3.35       -2.40     10.57 o
  -4   8   2     3896.44     4185.65     97.46 o
  -3   8   2      634.93      665.47     25.14 o
  -2   8   2     1042.74      950.60     39.88 o
  -1   8   2      532.31      527.35     17.30 o
   0   8   2      722.74      696.08     30.68 o
   1   8   2     1158.38     1116.10     32.28 o
   2   8   2      150.39      158.34     11.77 o
   3   8   2        9.11       13.19      9.25 o
   4   8   2      496.35      432.81     43.16 o
   5   8   2      445.69      402.84     45.56 o
   6   8   2       11.98       46.76     28.77 o
  -9   9   2       28.38       45.56     25.18 o
  -8   9   2     2504.45     2369.08    123.49 o
  -7   9   2      365.44      357.28     39.56 o
  -6   9   2      487.16      508.34     43.16 o
  -5   9   2      204.85      227.71     14.09 o
  -4   9   2        7.94        7.39      6.24 o
  -3   9   2      157.49      165.31     12.97 o
  -2   9   2     2317.60     2224.42    101.31 o
  -1   9   2     1713.62     1901.67     62.31 o
   0   9   2     6886.28     6962.97    155.12 o
   1   9   2       21.26       15.23      6.68 o
   2   9   2      435.16      428.43     27.58 o
   3   9   2     1095.87     1039.47     65.94 o
   4   9   2      693.05      539.52     50.35 o
   5   9   2        1.96        8.39     25.18 o
  -9  10   2      458.38      453.19     51.55 o
  -8  10   2      114.01      165.45     33.57 o
  -7  10   2        7.32       -2.40     17.98 o
  -6  10   2      327.10      365.67     38.37 o
  -5  10   2      353.18      407.63     38.37 o
  -4  10   2      262.51      252.97     28.77 o
  -3  10   2        1.61       17.94     10.57 o
  -2  10   2       42.47       25.94     10.79 o
  -1  10   2       90.88      102.43     13.97 o
   0  10   2        8.27       11.99     15.59 o
   1  10   2      150.30      112.70     22.78 o
   2  10   2     1191.92     1103.01     67.14 o
   3  10   2      362.41      345.29     39.56 o
   4  10   2       28.28      -13.19     21.58 o
  -8  11   2       16.29        3.60     21.58 o
  -7  11   2      501.83      480.77     49.16 o
  -6  11   2        3.43        0.00     15.59 o
  -5  11   2       95.92      129.48     25.18 o
  -4  11   2     1646.15     1580.18     82.73 o
  -3  11   2      110.10      124.69     22.78 o
  -2  11   2     1983.87     2090.93    100.71 o
  -1  11   2      262.07      272.16     31.17 o
   0  11   2      388.87      412.43     38.37 o
   1  11   2      125.15      183.44     28.77 o
   2  11   2      195.18      257.77     35.97 o
   3  11   2      174.84      178.64     33.57 o
  -7  12   2       85.19       40.76     23.98 o
  -6  12   2       18.10        7.19     17.98 o
  -5  12   2      609.32      666.60     52.75 o
  -4  12   2      582.69      593.47     47.96 o
  -3  12   2      139.60      125.89     26.38 o
  -2  12   2      569.31      559.90     45.56 o
  -1  12   2      852.18     1014.29     63.54 o
   0  12   2      380.52      354.88     39.56 o
   1  12   2     1262.21     1197.73     75.53 o
  -5  13   2        0.74        4.80     19.18 o
  -3  13   2      252.82      250.58     34.77 o
  -2  13   2      322.14      314.12     37.17 o
  -1  13   2       20.02       11.99     21.58 o
   0 -13   3       46.50       63.54     27.58 o
   1 -13   3      146.48      164.25     32.37 o
   2 -13   3      946.39      886.01     65.94 o
   3 -13   3      121.55      122.29     29.97 o
   4 -13   3      139.28      153.46     32.37 o
  -2 -12   3       79.70       83.92     29.97 o
  -1 -12   3       22.53       19.18     22.78 o
   0 -12   3        1.30       15.59     21.58 o
   1 -12   3       26.08       65.94     23.98 o
   2 -12   3       72.33       68.34     23.98 o
   3 -12   3     1294.30     1329.61     80.33 o
   5 -12   3        4.10        8.39     20.38 o
   6 -12   3      662.17      563.50     53.95 o
   7 -12   3        1.87       11.99     23.98 o
  -3 -11   3      791.71      715.76     62.34 o
  -2 -11   3      298.61      334.50     41.96 o
  -1 -11   3      109.68      146.27     31.17 o
   0 -11   3     1241.61     1226.50     75.53 o
   1 -11   3      330.22      296.34     22.75 o
   2 -11   3        6.27       10.79      9.98 o
   3 -11   3       12.45       10.33     10.64 o
   4 -11   3      402.48      400.40     26.21 o
   5 -11   3      305.49      326.54     24.49 o
   6 -11   3      547.79      595.87     53.95 o
   7 -11   3        0.46      -21.58     19.18 o
   8 -11   3     1016.16     1013.09     76.73 o
  -4 -10   3      212.92      177.44     37.17 o
  -3 -10   3      202.32      282.95     39.56 o
  -2 -10   3       68.25      108.21     16.70 o
  -1 -10   3     1008.38     1102.33     56.35 o
   0 -10   3      180.65      221.90     19.59 o
   1 -10   3      884.38     1010.60     53.95 o
   2 -10   3      398.65      438.81     25.60 o
   3 -10   3       70.98       70.74     16.78 o
   4 -10   3     1002.24      954.95     41.31 o
   5 -10   3      136.20      136.27     17.56 o
   6 -10   3      410.09      444.56     28.80 o
   7 -10   3     1294.80     1131.09     69.54 o
   8 -10   3      449.23      413.63     49.16 o
  -5  -9   3      651.78      521.53     53.95 o
  -4  -9   3      191.93      262.70     24.49 o
  -3  -9   3      121.13      138.31     17.86 o
  -2  -9   3      322.13      373.10     25.05 o
  -1  -9   3      118.85      118.69     15.53 o
   0  -9   3      993.12     1095.34     43.14 o
   1  -9   3        3.16       -4.52      8.87 o
   2  -9   3      529.94      492.47     31.17 o
   3  -9   3     1996.22     2083.12     86.32 o
   4  -9   3      805.54      806.15     35.96 o
   5  -9   3       96.85       77.93     13.82 o
   6  -9   3     4270.56     4232.25    129.63 o
   7  -9   3      110.13       87.55     16.78 o
   8  -9   3      228.11      242.25     25.05 o
   9  -9   3     1479.39     1467.49     93.52 o
  -6  -8   3      269.26      341.69     47.96 o
  -5  -8   3     1945.61     2125.69    119.89 o
  -4  -8   3      160.89      258.25     41.96 o
  -3  -8   3     3075.74     3039.54     97.00 o
  -2  -8   3      860.37      901.37     52.15 o
  -1  -8   3      849.55      915.18     38.51 o
   0  -8   3     1127.24     1115.93     64.37 o
   1  -8   3     1527.73     1393.14     40.79 o
   2  -8   3       18.32       24.40      9.50 o
   3  -8   3      929.84      937.74     33.59 o
   4  -8   3      104.86       86.98     13.49 o
   5  -8   3      677.44      608.67     55.15 o
   6  -8   3      398.42      383.21     25.76 o
   7  -8   3       54.18       47.99     14.67 o
   8  -8   3      431.03      439.01     43.76 o
   9  -8   3        5.03        2.40     13.82 o
  -6  -7   3        0.35        6.59     14.63 o
  -5  -7   3       13.22       21.16     13.75 o
  -4  -7   3       70.68      112.30     17.56 o
  -3  -7   3      342.68      360.18     24.06 o
  -2  -7   3     1797.40     1995.26     66.51 o
  -1  -7   3     1630.37     1679.89     46.81 o
   0  -7   3     1912.80     1933.30     51.41 o
   1  -7   3     7570.51     7541.89    228.77 o
   2  -7   3    10822.64    10692.30    249.87 o
   3  -7   3     1097.80     1126.40     34.35 o
   4  -7   3     1547.03     1411.17     50.84 o
   5  -7   3      930.72      826.52     36.81 o
   6  -7   3      590.56      559.56     31.23 o
   7  -7   3      923.74      907.06     43.21 o
   8  -7   3        2.17        9.13     13.12 o
   9  -7   3      206.15      219.83     28.17 o
  10  -7   3      129.49      154.32     24.91 o
  -7  -6   3     1948.68     2396.08     89.29 o
  -6  -6   3       22.71       26.47     14.86 o
  -5  -6   3     1524.35     1401.51     56.63 o
  -4  -6   3      246.78      315.80     23.56 o
  -3  -6   3      861.65      892.41     38.40 o
  -2  -6   3     2861.74     2853.78    114.25 o
  -1  -6   3      579.15      547.90     21.17 o
   0  -6   3       85.33      113.66      9.64 o
   1  -6   3     1780.10     1749.37     45.45 o
   2  -6   3      315.79      320.01     15.10 o
   3  -6   3     1837.94     1842.07     50.71 o
   4  -6   3     2434.73     2330.44    123.14 o
   5  -6   3       41.71       35.97     11.02 o
   6  -6   3     1726.86     1587.71     58.48 o
   7  -6   3      489.77      566.16     33.06 o
   8  -6   3      238.04      238.01     24.15 o
   9  -6   3       45.65       64.74     17.80 o
  10  -6   3      373.62      364.56     32.63 o
  -8  -5   3      322.99      285.45     30.38 o
  -7  -5   3      285.12      287.32     27.94 o
  -6  -5   3      180.32      222.77     23.03 o
  -5  -5   3      389.00      409.73     27.09 o
  -4  -5   3       53.99       86.20     14.98 o
  -3  -5   3     4983.52     4942.49    195.42 o
  -2  -5   3      138.39      178.91     12.42 o
  -1  -5   3      158.71      116.50      9.28 o
   0  -5   3     7948.59     7785.34    148.37 o
   1  -5   3     5392.76     5546.96    123.90 o
   2  -5   3     1093.06      990.38     24.87 o
   3  -5   3     2093.42     1967.68     50.52 o
   4  -5   3       21.82       23.58      7.61 o
   5  -5   3       17.89       15.53      9.72 o
   6  -5   3        2.80        3.79     10.57 o
   7  -5   3      504.08      471.08     30.09 o
   8  -5   3     2548.43     2587.92     89.85 o
   9  -5   3       24.24       16.12     27.58 o
  10  -5   3       51.37       22.61     32.37 o
  -8  -4   3       27.40       16.84     17.56 o
  -7  -4   3      514.62      600.60     37.19 o
  -6  -4   3       28.15       54.58     15.53 o
  -5  -4   3      331.71      314.53     23.69 o
  -4  -4   3       10.32       30.40     20.38 o
  -3  -4   3       66.51       67.02      8.95 o
  -2  -4   3      363.46      312.59     14.99 o
  -1  -4   3    17820.23    17956.61    332.85 o
   0  -4   3      272.91      214.36      9.43 o
   1  -4   3      395.31      407.79     13.31 o
   2  -4   3     5397.54     5318.43    102.81 o
   3  -4   3     1790.88     1831.25     55.00 o
   4  -4   3      149.91      120.97     10.71 o
   5  -4   3       27.02       15.91     16.19 o
   6  -4   3      111.69      115.55     15.53 o
   7  -4   3      152.32      147.14     18.21 o
   8  -4   3      352.52      371.93     50.95 o
   9  -4   3      190.84      220.61     25.00 o
  10  -4   3      406.86      493.22     37.27 o
  -9  -3   3      153.42      153.22     27.58 o
  -8  -3   3      104.11      129.03     23.03 o
  -7  -3   3      451.95      494.97     32.93 o
  -6  -3   3     1320.34     1400.06    139.67 o
  -5  -3   3     4657.96     4670.03    143.87 o
  -4  -3   3       17.61       37.61     17.98 o
  -3  -3   3      169.62      221.71     12.68 o
  -2  -3   3     4177.54     4322.93     88.95 o
  -1  -3   3       60.25       87.60      6.43 o
   0  -3   3      207.91      266.66     14.30 o
   1  -3   3     1367.10     1243.20     27.27 o
   2  -3   3        1.97        2.95      3.86 o
   3  -3   3     1533.59     1414.90     32.67 o
   4  -3   3      763.54      653.39     20.53 o
   5  -3   3        8.68        2.27      8.39 o
   6  -3   3     2542.82     2624.00     84.78 o
   7  -3   3      291.44      284.09     23.74 o
   8  -3   3      525.64      467.33     32.18 o
   9  -3   3      283.82      260.91     58.75 o
  10  -3   3        1.81       11.39     16.39 o
  -9  -2   3        3.10       25.01     17.74 o
  -8  -2   3       22.36       19.06     16.70 o
  -7  -2   3       14.26       19.22     22.18 o
  -6  -2   3     2352.25     2396.46    101.31 o
  -5  -2   3      429.50      400.97     44.36 o
  -4  -2   3       45.63       95.58     12.27 o
  -3  -2   3    20988.33    21258.94    757.79 o
  -2  -2   3    14847.18    15502.28    287.44 o
  -1  -2   3     2923.25     2954.72     58.15 o
   0  -2   3     8150.68     7812.42    186.72 o
   1  -2   3      168.22      205.62      8.65 o
   2  -2   3      784.07      852.90     20.23 o
   3  -2   3      303.80      292.21     11.94 o
   4  -2   3       71.96       95.95      9.69 o
   5  -2   3     1927.52     1884.00     63.12 o
   6  -2   3        8.08        9.42     11.51 o
   7  -2   3      383.17      361.89     28.17 o
   8  -2   3     1072.81     1025.44     48.30 o
   9  -2   3       13.49       28.80     16.89 o
  10  -2   3       24.52       23.78     26.98 o
  -9  -1   3      199.16      218.85     30.57 o
  -8  -1   3      103.07      117.75     19.80 o
  -7  -1   3     1080.58     1070.76     47.85 o
  -6  -1   3      113.75      109.35     16.99 o
  -5  -1   3       33.14       52.16     12.10 o
  -4  -1   3      365.10      387.81     17.70 o
  -3  -1   3        0.91        0.27      4.96 o
  -2  -1   3     1498.70     1437.74     35.30 o
  -1  -1   3     5054.16     4915.97     92.92 o
   0  -1   3    32374.96    34489.72    636.02 o
   1  -1   3     2280.91     2019.42     48.11 o
   2  -1   3      486.35      659.94     16.61 o
   3  -1   3     1864.76     1682.45     44.47 o
   4  -1   3     8209.47     8182.25    157.21 o
   5  -1   3        4.32       18.48      9.76 o
   6  -1   3      434.40      452.13     28.17 o
   7  -1   3       65.44       83.57     16.70 o
   8  -1   3       12.09        9.88     13.97 o
   9  -1   3      486.53      552.75     54.55 o
  10  -1   3       73.47       70.74     31.17 o
  -9   0   3      288.49      276.90     28.39 o
  -8   0   3     1067.77     1056.71     82.73 o
  -7   0   3       59.15       53.08     15.53 o
  -6   0   3      237.43      210.67     22.78 o
  -5   0   3    15047.02    14899.80    495.76 o
  -4   0   3     2165.90     2152.81     62.30 o
  -3   0   3       94.00      108.96      8.31 o
  -2   0   3     1597.67     1488.74     31.84 o
  -1   0   3     4925.90     5350.34    115.60 o
   0   0   3        0.68        5.84      1.94 o
   1   0   3     2152.88     2410.38     53.76 o
   2   0   3      293.65      281.35      9.65 o
   3   0   3     5253.93     5044.34     98.16 o
   4   0   3     6624.40     6840.64    251.40 o
   5   0   3     1031.68     1059.67     56.35 o
   6   0   3     2430.05     2322.09     77.94 o
   7   0   3       50.38       46.09     14.98 o
   8   0   3       29.49       15.49     15.19 o
   9   0   3      163.97      160.26     24.19 o
 -10   1   3       34.69       49.36     20.29 o
  -9   1   3       71.41       68.07     19.06 o
  -8   1   3      891.02      873.79     44.06 o
  -7   1   3      598.91      604.79     73.13 o
  -6   1   3      129.60      106.78     15.19 o
  -5   1   3     3813.88     4002.22     95.74 o
  -4   1   3      133.69      146.60      9.86 o
  -3   1   3     3117.35     3020.39     98.64 o
  -2   1   3     5031.56     5180.37    118.71 o
  -1   1   3     4188.42     3932.01     87.20 o
   1   1   3      413.43      468.64     12.68 o
   2   1   3     3129.28     3165.70     61.89 o
   3   1   3      361.64      387.87     14.19 o
   4   1   3       17.81       32.81      7.45 o
   5   1   3      473.93      433.96     20.38 o
   6   1   3      153.15      156.62     17.86 o
   7   1   3      649.29      745.55     39.41 o
   8   1   3      977.70      986.99     48.12 o
   9   1   3      400.55      410.85     33.09 o
 -10   2   3      436.47      398.97     33.78 o
  -9   2   3       95.05      127.30     20.76 o
  -8   2   3      202.80      194.06     22.36 o
  -7   2   3     6494.23     6066.53    175.91 o
  -6   2   3        0.82       -2.29      8.87 o
  -5   2   3      279.90      312.87     32.51 o
  -4   2   3      127.20      150.19     12.02 o
  -3   2   3      938.04     1014.17     27.22 o
  -2   2   3     1334.87     1370.48     32.52 o
   1   2   3     4292.95     4100.09     77.18 o
   2   2   3     3051.03     3052.70     69.44 o
   3   2   3      909.49      940.68     23.50 o
   4   2   3      482.04      364.46     27.69 o
   5   2   3      901.15      843.23     43.33 o
   6   2   3      148.24      115.00     30.57 o
   7   2   3       57.61       77.01     16.99 o
   8   2   3      241.46      246.37     37.77 o
   9   2   3        1.36       24.75     18.39 o
 -10   3   3      269.90      267.31     44.36 o
  -9   3   3       25.22       13.68     14.34 o
  -8   3   3      667.19      693.94     37.72 o
  -7   3   3     2465.35     2343.84     79.26 o
  -6   3   3      209.72      195.64     17.80 o
  -5   3   3     3160.71     2971.93     73.33 o
  -4   3   3     2364.56     2260.79     55.80 o
  -3   3   3     1441.85     1397.12     35.25 o
  -2   3   3     1032.61     1183.68     23.96 o
  -1   3   3      473.06      475.50     14.41 o
   0   3   3     1349.75     1437.34     39.85 o
   1   3   3     1469.34     1403.14     32.74 o
   2   3   3      175.66      183.65      9.44 o
   3   3   3     2382.69     2103.23     52.58 o
   4   3   3     1133.28     1037.29     32.21 o
   5   3   3     1158.41     1162.11     45.69 o
   6   3   3     1006.78      925.06     43.76 o
   7   3   3     1233.07     1196.01     52.23 o
   8   3   3      239.58      198.50     24.74 o
 -10   4   3       85.71       51.71     19.44 o
  -9   4   3      780.56      769.34     70.14 o
  -8   4   3      137.59      148.44     19.50 o
  -7   4   3      974.24      995.59     43.65 o
  -6   4   3      140.69      141.00     13.30 o
  -5   4   3     1422.57     1461.14     41.20 o
  -4   4   3        4.63        8.24      5.45 o
  -3   4   3     2979.80     2876.24     65.96 o
  -2   4   3     2338.03     2248.02     62.73 o
  -1   4   3     6605.96     6403.13    168.71 o
   0   4   3       84.35       58.75      8.39 o
   1   4   3      622.85      593.45     14.12 o
   2   4   3     1569.39     1463.63     37.08 o
   3   4   3      107.69      124.18     12.63 o
   4   4   3      271.38      245.69     15.10 o
   5   4   3      516.71      583.84     72.54 o
   6   4   3       29.23       24.92     12.86 o
   7   4   3       87.90       63.63     16.63 o
   8   4   3      357.45      351.29     49.16 o
 -10   5   3      586.02      635.43     58.75 o
  -9   5   3      556.46      551.08     66.54 o
  -8   5   3      103.42      101.72     19.78 o
  -7   5   3       80.48       62.76     13.49 o
  -6   5   3      873.41      789.74     65.19 o
  -5   5   3      241.08      215.96     13.16 o
  -4   5   3     1338.87     1313.30     46.16 o
  -3   5   3      859.25      896.64     20.70 o
  -2   5   3      150.55      171.15      9.72 o
  -1   5   3     7076.22     7003.50    204.42 o
   0   5   3      360.69      373.58     16.11 o
   1   5   3      175.52      122.12      6.10 o
   2   5   3     3987.57     3764.00     86.24 o
   3   5   3       18.42       11.82     13.79 o
   4   5   3       82.42       70.10     10.08 o
   5   5   3      199.19      194.60     22.78 o
   6   5   3      275.30      263.25     23.02 o
   7   5   3      339.11      372.87     46.76 o
 -10   6   3      147.08      123.49     33.57 o
  -9   6   3       83.76       71.05     23.38 o
  -8   6   3      858.25      864.81     41.96 o
  -7   6   3     1657.99     1574.13     88.12 o
  -6   6   3      126.26      149.86     13.03 o
  -5   6   3     1396.42     1434.23    124.69 o
  -4   6   3      489.17      468.19     23.69 o
  -3   6   3     2135.99     2185.09     44.25 o
  -2   6   3     2313.79     2308.66     66.55 o
  -1   6   3     1625.03     1713.33     79.13 o
   0   6   3      143.20      177.64     11.87 o
   1   6   3      346.05      365.48     10.97 o
   2   6   3       22.07       25.57      6.20 o
   3   6   3     1980.41     2016.91     67.39 o
   4   6   3       78.97       99.26     15.67 o
   5   6   3      223.09      207.69     20.14 o
   6   6   3      512.17      479.57     49.16 o
   7   6   3       18.06       15.59     28.77 o
 -10   7   3      108.23      128.29     33.57 o
  -9   7   3        4.29       13.19     21.58 o
  -8   7   3      350.99      307.87     23.88 o
  -7   7   3       16.84       12.42     10.79 o
  -6   7   3     2165.79     2180.97     74.59 o
  -5   7   3     1215.01     1250.04     94.12 o
  -4   7   3      115.06      112.38      8.85 o
  -3   7   3      445.67      411.93     14.22 o
  -2   7   3       46.28       59.54      8.99 o
  -1   7   3      774.46      697.01     26.69 o
   0   7   3     2989.21     2700.96     78.84 o
   1   7   3      553.51      614.44     19.32 o
   2   7   3      613.34      609.96     29.18 o
   3   7   3       10.57       18.42      7.78 o
   4   7   3        0.09       -5.99     16.78 o
   5   7   3      169.86      130.68     29.97 o
   6   7   3       22.71       -1.20     23.98 o
  -9   8   3      266.64      260.17     39.56 o
  -8   8   3        7.84       -5.99     15.59 o
  -7   8   3        8.04       32.37     19.18 o
  -6   8   3      363.61      393.59     26.61 o
  -5   8   3     1378.88     1314.03     38.27 o
  -4   8   3        3.67        4.35      5.10 o
  -3   8   3      536.80      575.04     26.69 o
  -2   8   3      660.05      700.35     43.16 o
  -1   8   3     2296.60     2283.19     69.52 o
   0   8   3        3.42       10.79      8.48 o
   1   8   3       98.36       99.35     13.56 o
   2   8   3      642.36      622.62     22.11 o
   3   8   3      343.56      325.27     20.39 o
   4   8   3      937.45      880.01     61.15 o
   5   8   3        7.41      -10.79     20.38 o
   6   8   3       99.18      105.51     34.77 o
  -9   9   3      138.24      117.49     32.37 o
  -8   9   3     2219.55     2182.05    116.30 o
  -7   9   3       42.02       74.33     22.78 o
  -6   9   3        3.29        7.19      8.17 o
  -5   9   3      872.78      867.38     28.69 o
  -4   9   3     1053.38     1060.95     61.15 o
  -3   9   3      185.85      207.42     16.96 o
  -2   9   3     2105.49     2131.61     67.39 o
  -1   9   3      579.19      615.75     28.82 o
   0   9   3       76.56       73.74     12.72 o
   1   9   3       96.94      118.68     15.59 o
   2   9   3        3.62       -5.99     16.78 o
   3   9   3      307.01      326.11     37.17 o
   4   9   3      130.83      166.65     31.17 o
   5   9   3      345.61      302.13     43.16 o
  -8  10   3        7.18       15.59     21.58 o
  -7  10   3      640.04      563.50     50.35 o
  -6  10   3      235.94      293.74     34.77 o
  -5  10   3     1092.24     1200.13     69.54 o
  -4  10   3     1272.56     1279.25     69.54 o
  -3  10   3      802.45      825.82     36.02 o
  -2  10   3       64.15       69.54     16.78 o
  -1  10   3       93.14       63.08     12.27 o
   0  10   3     1843.16     1731.25     85.12 o
   1  10   3        4.59      -19.18     14.39 o
   2  10   3       11.95        3.60     16.78 o
   3  10   3       70.63       73.13     25.18 o
   4  10   3       21.66       63.54     28.77 o
  -8  11   3       27.64       49.16     23.98 o
  -7  11   3      176.47      173.84     32.37 o
  -6  11   3      229.63      217.01     31.17 o
  -5  11   3      244.73      262.56     32.37 o
  -4  11   3       47.70       67.14     20.38 o
  -3  11   3      138.63      127.09     23.98 o
  -2  11   3      143.90      178.64     26.38 o
  -1  11   3      689.63      698.97     49.16 o
   0  11   3       44.69       79.13     21.58 o
   1  11   3      382.49      335.70     35.97 o
   2  11   3      282.35      288.94     37.17 o
   3  11   3       69.94       75.53     27.58 o
  -7  12   3      102.28       35.97     22.78 o
  -6  12   3       49.97       11.99     19.18 o
  -5  12   3     1359.41     1407.54     81.53 o
  -4  12   3       10.91       19.18     19.18 o
  -3  12   3        1.86       -8.39     15.59 o
  -2  12   3      588.79      570.69     45.56 o
  -1  12   3       27.96       16.78     19.18 o
   0  12   3        8.44       13.19     19.18 o
   1  12   3      643.18      686.98     55.15 o
  -5  13   3       23.00       39.56     21.58 o
  -3  13   3     1191.45     1286.45     76.73 o
  -2  13   3        8.61       17.98     20.38 o
  -1  13   3       38.95       31.17     21.58 o
   1 -13   4      168.28      181.04     34.77 o
   2 -13   4      327.63      318.91     41.96 o
   3 -13   4        4.53       -8.39     20.38 o
   4 -13   4        2.70        2.40     19.18 o
  -1 -12   4      143.24      153.46     33.57 o
   0 -12   4      449.40      401.64     44.36 o
   1 -12   4      644.82      667.80     55.15 o
   2 -12   4       72.69       49.16     23.98 o
   3 -12   4      737.24      676.19     55.15 o
   4 -12   4      255.83      248.18     37.17 o
   5 -12   4      244.75      266.16     39.56 o
   6 -12   4        9.47       13.19     20.38 o
   7 -12   4      305.76      208.61     38.37 o
  -3 -11   4       20.94       35.97     27.58 o
  -2 -11   4       67.64       64.74     26.38 o
  -1 -11   4      216.67      182.24     32.37 o
   0 -11   4     2066.74     1947.30     95.31 o
   1 -11   4      138.63      126.06     16.70 o
   2 -11   4       29.20       36.69     15.59 o
   3 -11   4      491.26      458.63     36.57 o
   4 -11   4      119.52       84.33     26.98 o
   5 -11   4      419.98      388.01     27.63 o
   6 -11   4     1117.53     1130.59     75.53 o
   7 -11   4       15.84       26.38     22.78 o
   8 -11   4        9.66        3.60     23.98 o
  -4 -10   4     1896.83     2013.00    115.10 o
  -3 -10   4     1054.07     1168.95     77.93 o
  -2 -10   4       20.89       30.52     13.82 o
  -1 -10   4      521.84      499.20     29.53 o
   0 -10   4       14.92        6.95     10.37 o
   1 -10   4      354.99      362.64     23.88 o
   2 -10   4       69.20       86.51     14.67 o
   3 -10   4       21.71       38.86     11.78 o
   4 -10   4      231.72      205.02     20.14 o
   5 -10   4       43.98       49.77     13.51 o
   6 -10   4        4.02       20.54     12.64 o
   7 -10   4       59.27       60.61     16.04 o
   8 -10   4      132.22      130.68     32.37 o
  -5  -9   4      213.56      317.72     45.56 o
  -4  -9   4      157.48      160.79     21.61 o
  -3  -9   4      155.62      153.99     19.01 o
  -2  -9   4     3222.10     3170.08    100.84 o
  -1  -9   4      583.56      610.68     42.56 o
   0  -9   4      470.41      472.25     27.46 o
   1  -9   4     4103.22     4000.98    119.09 o
   2  -9   4     1583.21     1548.21     68.34 o
   3  -9   4        3.13       -3.70      9.50 o
   4  -9   4     2453.08     2328.88     77.33 o
   5  -9   4      322.80      332.67     34.17 o
   6  -9   4     1038.28     1044.96     46.42 o
   7  -9   4       32.62       16.71     13.19 o
   8  -9   4       16.14       16.10     14.39 o
   9  -9   4       95.18      159.46     37.17 o
  -6  -8   4      303.65      264.96     45.56 o
  -5  -8   4      997.94     1050.09     50.18 o
  -4  -8   4       17.72       38.87     14.99 o
  -3  -8   4      146.51      190.64     19.28 o
  -2  -8   4        5.88       15.68     10.57 o
  -1  -8   4     2808.54     2730.23     86.42 o
   0  -8   4      352.95      277.27     63.54 o
   1  -8   4      988.10     1006.40     40.21 o
   2  -8   4        6.02        4.80     16.78 o
   3  -8   4     1003.90      867.42     41.96 o
   4  -8   4      665.60      618.72     30.48 o
   5  -8   4      609.98      506.33     28.79 o
   6  -8   4      145.40      157.21     18.95 o
   7  -8   4      160.54      170.89     19.80 o
   8  -8   4       15.28       23.38     14.41 o
   9  -8   4      310.27      380.92     31.33 o
  -6  -7   4      492.71      467.62     34.14 o
  -5  -7   4      277.85      247.63     24.06 o
  -4  -7   4     3413.90     3369.55    107.22 o
  -3  -7   4     2016.89     1913.05     76.13 o
  -2  -7   4      402.08      392.01     24.41 o
  -1  -7   4      758.25      750.96     33.41 o
   0  -7   4      545.72      540.66     21.87 o
   1  -7   4        4.06       14.39      6.74 o
   2  -7   4     1278.22     1255.08     45.54 o
   3  -7   4      340.06      331.85     31.77 o
   4  -7   4     2988.21     2756.78     89.32 o
   5  -7   4      360.94      401.43     25.39 o
   6  -7   4        1.26        7.19     11.02 o
   7  -7   4      887.73      924.18     44.45 o
   8  -7   4       12.59       -5.40     12.72 o
   9  -7   4       10.95        7.13     14.67 o
  -7  -6   4       34.29       73.22     35.37 o
  -6  -6   4        0.35       16.96     14.12 o
  -5  -6   4      666.97      751.40     40.76 o
  -4  -6   4      907.47     1000.27    118.69 o
  -3  -6   4      140.98      103.17     22.78 o
  -2  -6   4     1575.97     1657.03     57.22 o
  -1  -6   4      327.67      295.29     18.29 o
   0  -6   4     1218.22     1434.13     81.44 o
   1  -6   4     2892.48     2836.14     94.83 o
   2  -6   4      228.15      223.39     12.91 o
   3  -6   4      247.34      186.26     13.10 o
   4  -6   4        8.51        0.25     16.19 o
   5  -6   4      328.56      266.10     20.29 o
   6  -6   4        3.40       11.90     10.92 o
   7  -6   4      120.32      124.22     18.21 o
   8  -6   4       27.94        7.76     19.78 o
   9  -6   4      505.44      559.37     37.27 o
  10  -6   4      169.87      170.93     25.00 o
  -8  -5   4      853.98     1000.00     53.94 o
  -7  -5   4        5.08       -6.27     17.38 o
  -6  -5   4     1085.77     1091.68     49.82 o
  -5  -5   4      993.43      898.72     52.15 o
  -4  -5   4       80.94       68.80     25.18 o
  -3  -5   4      296.81      298.96     20.76 o
  -2  -5   4     1172.35     1202.48     65.85 o
  -1  -5   4       41.09       67.70      8.52 o
   0  -5   4      790.15      782.17     24.90 o
   1  -5   4     4593.08     4913.98     96.36 o
   2  -5   4     4302.58     4217.27     97.14 o
   3  -5   4     1355.40     1262.88     45.40 o
   4  -5   4     1034.76      903.52     38.37 o
   5  -5   4       99.26       66.26     13.12 o
   6  -5   4       53.78       55.41     13.49 o
   7  -5   4       24.67       26.65     12.96 o
   8  -5   4     2512.29     2382.05    158.26 o
   9  -5   4      236.67      188.53     23.69 o
  10  -5   4       66.28       75.96     21.14 o
  -8  -4   4        4.83        0.24     15.96 o
  -7  -4   4     1043.88     1075.21     51.53 o
  -6  -4   4     3232.06     3410.00    110.17 o
  -5  -4   4      432.29      343.45     24.91 o
  -4  -4   4     1400.73     1427.78     52.94 o
  -3  -4   4     1198.50     1121.66     41.96 o
  -2  -4   4       53.06      119.90      9.89 o
  -1  -4   4     4177.52     4251.87     84.37 o
   0  -4   4      379.02      408.73     13.93 o
   1  -4   4     1501.30     1644.62     46.70 o
   2  -4   4       90.02      112.79      7.79 o
   3  -4   4      126.05      109.56     14.36 o
   4  -4   4      997.00      952.80     46.16 o
   5  -4   4      517.62      521.27     27.58 o
   6  -4   4      200.13      168.31     18.09 o
   7  -4   4     2600.98     2454.31    157.06 o
   8  -4   4      800.65      837.34     46.76 o
   9  -4   4      183.07      195.23     29.37 o
  10  -4   4      169.48      181.22     26.24 o
  -8  -3   4      446.97      428.17     40.16 o
  -7  -3   4      137.23      156.13     28.17 o
  -6  -3   4       52.64       45.76     14.67 o
  -5  -3   4      176.95      194.77     19.01 o
  -4  -3   4      190.43      158.90     16.04 o
  -3  -3   4      354.60      514.28     20.53 o
  -2  -3   4     6105.03     6453.73    134.11 o
  -1  -3   4     7859.29     8584.84    161.86 o
   0  -3   4     2524.98     2643.11     53.35 o
   1  -3   4     1159.24     1089.27     26.32 o
   2  -3   4      125.31       98.33      9.34 o
   3  -3   4       96.16       65.76      6.87 o
   4  -3   4     1034.89      975.25     37.46 o
   5  -3   4      755.66      853.93     53.35 o
   6  -3   4       96.16      109.30     49.16 o
   7  -3   4        0.70       23.59     12.96 o
   8  -3   4        3.71        2.06     13.49 o
   9  -3   4      612.56      673.76     41.06 o
  10  -3   4      100.01      109.36     29.37 o
  -9  -2   4      346.43      385.70     33.95 o
  -8  -2   4     2668.32     2791.76     99.09 o
  -7  -2   4      107.55       91.40     18.42 o
  -6  -2   4       10.10       31.28     14.12 o
  -5  -2   4      430.32      477.58     27.94 o
  -4  -2   4      179.97      156.16     18.58 o
  -3  -2   4        8.31       27.13      5.78 o
  -2  -2   4      166.59      256.94     16.59 o
  -1  -2   4      771.84      819.01     22.84 o
   0  -2   4     6916.62     7003.02    131.28 o
   1  -2   4    12304.14    11934.30    294.01 o
   2  -2   4      591.92      560.97     16.44 o
   3  -2   4     4504.44     4174.75     91.54 o
   4  -2   4      609.80      639.19     22.82 o
   5  -2   4     2706.44     2476.79     78.42 o
   6  -2   4     3466.15     3570.96    110.20 o
   7  -2   4       12.12       18.76     13.12 o
   8  -2   4      147.94      128.60     20.14 o
   9  -2   4       12.44        4.80     22.78 o
  10  -2   4       17.68       18.36     26.38 o
  -9  -1   4        2.96       41.42     21.58 o
  -8  -1   4       50.06       53.48     17.86 o
  -7  -1   4      295.26      315.17     26.12 o
  -6  -1   4     1648.98     1508.94     57.57 o
  -5  -1   4        4.30        7.98     10.19 o
  -4  -1   4     3434.36     3699.42     88.13 o
  -3  -1   4      275.80      385.12     32.28 o
  -2  -1   4       83.33       71.98      5.63 o
  -1  -1   4     3278.80     3607.67     69.54 o
   0  -1   4      839.37      810.78     17.68 o
   1  -1   4      198.44      188.64      7.16 o
   2  -1   4      577.24      560.60     21.98 o
   3  -1   4     2093.31     2095.42     51.67 o
   4  -1   4       38.14       35.27      7.36 o
   5  -1   4      441.15      445.44     53.95 o
   6  -1   4     1278.32     1364.34     53.33 o
   7  -1   4     1571.95     1565.08     60.50 o
   8  -1   4       20.64       22.51     14.98 o
   9  -1   4      433.35      463.65     56.35 o
  -9   0   4       88.21       91.36     28.77 o
  -8   0   4      207.89      232.64     24.41 o
  -7   0   4      269.79      263.43     23.56 o
  -6   0   4       62.51       68.99     14.39 o
  -5   0   4     1528.48     1557.37     55.09 o
  -4   0   4     5638.80     5692.64    138.15 o
  -3   0   4      635.98      619.16     20.25 o
  -2   0   4     6620.92     6536.16    123.19 o
  -1   0   4    11056.04    11286.54    240.65 o
   0   0   4     4347.79     4303.94     93.45 o
   1   0   4    14883.59    14162.31    325.12 o
   2   0   4     1272.88     1259.65     27.42 o
   3   0   4      227.40      264.35     11.37 o
   4   0   4     3932.26     4407.13    148.33 o
   5   0   4      649.19      681.35     25.95 o
   6   0   4      463.48      481.17     37.17 o
   7   0   4        2.40      -12.46     16.19 o
   8   0   4      174.16      137.32     46.16 o
   9   0   4     1258.84     1393.48     63.05 o
 -10   1   4       35.22       66.52     22.78 o
  -9   1   4        9.48       14.42     16.52 o
  -8   1   4     1317.15     1308.24     55.93 o
  -7   1   4      190.59      176.39     20.29 o
  -6   1   4       90.48       78.24     20.98 o
  -5   1   4      101.32      153.06     14.32 o
  -4   1   4      268.21      317.76     15.20 o
  -3   1   4      230.77      281.98     10.74 o
  -2   1   4     4111.38     4590.54    100.36 o
  -1   1   4       73.06       87.88      5.46 o
   1   1   4     4194.62     4152.22     78.08 o
   2   1   4      294.29      233.83     10.79 o
   3   1   4     1806.30     1731.37     37.89 o
   4   1   4     3420.69     3870.00    133.92 o
   5   1   4     4665.73     4813.71    324.91 o
   6   1   4      565.10      540.66     58.75 o
   7   1   4      245.37      219.62     22.70 o
   8   1   4       74.54      102.88     19.80 o
   9   1   4       39.04       38.84     17.86 o
 -10   2   4      212.93      158.64     29.97 o
  -9   2   4       75.22       85.15     19.44 o
  -8   2   4      248.96      250.27     23.69 o
  -7   2   4     1958.43     2004.16     70.78 o
  -6   2   4      510.03      462.44     27.09 o
  -5   2   4      713.40      787.17     27.57 o
  -4   2   4     3851.94     3700.31     86.29 o
  -3   2   4      937.91      953.01     26.00 o
  -2   2   4     3324.83     3176.38     60.39 o
   1   2   4      301.16      328.10     12.27 o
   2   2   4      443.30      499.33     16.11 o
   3   2   4      426.84      471.20     14.94 o
   4   2   4      357.43      381.95     17.65 o
   5   2   4        3.96       14.00      8.55 o
   6   2   4      243.33      198.45     20.45 o
   7   2   4     2876.34     2932.39     97.78 o
   8   2   4      571.91      605.44     38.23 o
   9   2   4       71.71       64.74     32.37 o
 -10   3   4      365.19      404.03     33.48 o
  -9   3   4      532.91      457.93     32.63 o
  -8   3   4       67.94       32.04     13.97 o
  -7   3   4     1244.12     1195.87     48.74 o
  -6   3   4       51.49       58.82     12.27 o
  -5   3   4      296.65      260.05     19.75 o
  -4   3   4     1925.94     2044.33     67.86 o
  -3   3   4      454.65      459.26     15.32 o
  -2   3   4     9462.89     8745.94    229.75 o
   1   3   4    20503.76    21449.00    556.98 o
   2   3   4     7722.28     8693.17    187.58 o
   3   3   4       19.28       16.67      8.35 o
   4   3   4       29.18       51.66      8.78 o
   5   3   4     1739.90     1731.70     49.71 o
   6   3   4      440.91      458.77     28.80 o
   7   3   4      202.03      255.58     24.74 o
   8   3   4      240.01      211.54     24.76 o
 -10   4   4      219.74      243.55     29.37 o
  -9   4   4      427.03      405.56     30.48 o
  -8   4   4      258.05      264.03     23.30 o
  -7   4   4      554.48      571.60     32.22 o
  -6   4   4     1627.09     1608.13     61.13 o
  -5   4   4      511.16      534.22     22.16 o
  -4   4   4       29.74       26.45     14.99 o
  -3   4   4      961.59      973.20     21.60 o
  -2   4   4     1722.41     1670.09     54.55 o
  -1   4   4      135.21      110.89      6.32 o
   0   4   4       87.45       76.17      5.93 o
   1   4   4     5595.28     6094.02    162.35 o
   2   4   4     2845.48     2801.05     57.11 o
   3   4   4     1287.29     1268.76     44.06 o
   4   4   4     1969.09     1872.80     50.41 o
   5   4   4     3118.07     3102.46     79.78 o
   6   4   4     1940.91     2009.13     98.31 o
   7   4   4      294.45      300.82     26.50 o
   8   4   4      193.55      287.74     45.56 o
 -10   5   4       13.06      -19.18     20.38 o
  -9   5   4      477.50      467.78     31.72 o
  -8   5   4       95.03       73.80     15.67 o
  -7   5   4      993.86      952.74     41.06 o
  -6   5   4      191.36      198.61     14.59 o
  -5   5   4      353.78      305.39     25.78 o
  -4   5   4     2269.47     2208.04     56.61 o
  -3   5   4     3664.88     3480.02     97.32 o
  -2   5   4       27.75       29.84      5.46 o
  -1   5   4      506.44      581.27     19.50 o
   0   5   4     4251.14     4332.08    116.57 o
   1   5   4       36.21       43.13      7.17 o
   2   5   4      176.77      172.39      8.04 o
   3   5   4      819.91      767.35     32.56 o
   4   5   4      400.70      445.44     49.76 o
   5   5   4     4697.48     4486.51    132.51 o
   6   5   4       20.74        7.91     11.97 o
   7   5   4     1615.83     1749.23    104.31 o
 -10   6   4        4.53      -14.39     21.58 o
  -9   6   4        1.40       -4.80     19.18 o
  -8   6   4      443.28      415.25     26.97 o
  -7   6   4      643.00      571.86     29.87 o
  -6   6   4      252.43      245.37     15.30 o
  -5   6   4      319.82      310.47     25.18 o
  -4   6   4        2.21       14.03      5.36 o
  -3   6   4      143.10      116.17     10.57 o
  -2   6   4     6199.44     6236.23    167.43 o
  -1   6   4     4000.10     4241.31    115.30 o
   0   6   4      107.30      100.61      8.87 o
   1   6   4     2150.85     2147.81     64.00 o
   2   6   4      232.50      185.31     10.47 o
   3   6   4     1034.88     1040.07     31.54 o
   4   6   4     1918.27     1967.58     90.52 o
   5   6   4      229.71      200.22     31.17 o
   6   6   4        0.05       15.59     25.18 o
   7   6   4       20.62       47.96     29.97 o
  -9   7   4      314.49      342.89     43.16 o
  -8   7   4       58.80       84.89     14.98 o
  -7   7   4      452.51      457.99     41.96 o
  -6   7   4      690.08      703.55     35.58 o
  -5   7   4      128.33      151.76     21.31 o
  -4   7   4        1.99       13.92      4.98 o
  -3   7   4      901.80      961.10     34.76 o
  -2   7   4       67.65       59.36      8.48 o
  -1   7   4        6.02       21.58      6.32 o
   0   7   4        8.80       11.85      7.79 o
   1   7   4       79.63       79.15     11.02 o
   2   7   4      622.32      649.90     29.67 o
   3   7   4     9398.19     9890.77    218.63 o
   4   7   4       55.33       66.80     22.18 o
   5   7   4      679.97      698.97     56.35 o
   6   7   4     1095.76     1047.86     75.53 o
  -9   8   4      518.58      537.12     52.75 o
  -8   8   4       52.62       17.98     20.38 o
  -7   8   4      273.40      266.16     33.57 o
  -6   8   4     2572.12     2567.52     66.27 o
  -5   8   4        2.40       11.55      7.73 o
  -4   8   4     1338.27     1427.89     50.02 o
  -3   8   4     1967.81     1985.06     63.54 o
  -2   8   4      692.96      718.75     41.36 o
  -1   8   4       53.22       93.52     14.39 o
   0   8   4      184.87      221.05     22.18 o
   1   8   4      379.79      334.71     24.58 o
   2   8   4      164.61      176.86     17.36 o
   3   8   4        2.32       14.39     19.18 o
   4   8   4       27.98       28.77     23.98 o
   5   8   4      711.83      764.91     61.15 o
  -9   9   4      372.99      398.04     46.76 o
  -8   9   4        1.81        0.00     19.18 o
  -7   9   4      516.50      551.51     47.96 o
  -6   9   4       48.80       45.56     20.38 o
  -5   9   4     2346.80     2358.84     77.99 o
  -4   9   4      389.53      427.23     24.59 o
  -3   9   4      197.14      205.02     16.11 o
  -2   9   4     1235.20     1160.15     42.39 o
  -1   9   4      329.70      334.53     19.91 o
   0   9   4     1839.29     1950.70     63.15 o
   1   9   4     6315.74     6752.46    402.84 o
   2   9   4       95.64      112.70     22.78 o
   3   9   4      107.15      125.89     27.58 o
   4   9   4      892.02      918.38     64.74 o
   5   9   4        2.20      -17.98     22.78 o
  -8  10   4      812.45      746.93     61.15 o
  -7  10   4      380.02      305.73     38.37 o
  -6  10   4      145.67      123.49     25.18 o
  -5  10   4        8.66       16.78     15.59 o
  -4  10   4      730.83      654.61     45.56 o
  -3  10   4        4.71        8.61     17.38 o
  -2  10   4      580.59      631.83     41.96 o
  -1  10   4      235.61      217.01     25.18 o
   0  10   4      167.26      243.38     27.58 o
   1  10   4      527.94      562.30     44.36 o
   2  10   4      124.26      151.06     27.58 o
   3  10   4     1178.39     1248.08     77.93 o
   4  10   4      309.97      236.19     38.37 o
  -8  11   4       12.21       -1.20     21.58 o
  -7  11   4      220.07      256.57     38.37 o
  -6  11   4      240.23      215.81     31.17 o
  -5  11   4        5.90      -17.98     11.99 o
  -4  11   4      590.20      558.70     44.36 o
  -3  11   4      103.59       46.76     17.98 o
  -2  11   4      642.67      624.64     44.36 o
  -1  11   4     3254.42     3216.72    141.47 o
   0  11   4      225.61      266.16     31.17 o
   1  11   4       10.45       28.77     19.18 o
   2  11   4       71.15       71.94     25.18 o
   3  11   4        1.19      -10.79     21.58 o
  -7  12   4       71.60       91.12     27.58 o
  -6  12   4       72.24       51.55     22.78 o
  -5  12   4       50.94       51.55     21.58 o
  -4  12   4      359.28      386.05     38.37 o
  -2  12   4      282.71      263.76     31.17 o
  -1  12   4      179.30      205.02     28.77 o
   0  12   4        9.53       -9.59     16.78 o
   1  12   4     1489.17     1599.37     88.72 o
  -5  13   4      117.60      115.10     26.38 o
  -4  13   4       61.34       50.35     21.58 o
  -3  13   4      911.87      895.60     61.15 o
  -2  13   4      217.98      202.62     31.17 o
  -1  13   4      196.61      215.81     32.37 o
   1 -13   5        4.31       20.38     23.98 o
   2 -13   5      639.00      739.74     62.34 o
   3 -13   5      226.47      314.12     41.96 o
   4 -13   5       17.87       53.95     26.38 o
   5 -13   5       12.68      -23.98     20.38 o
  -1 -12   5       93.05       46.76     26.38 o
   0 -12   5      114.98      104.31     28.77 o
   1 -12   5        2.55       26.38     20.38 o
   2 -12   5       60.04       93.52     27.58 o
   3 -12   5      169.45      184.63     32.37 o
   4 -12   5      985.46     1086.23     74.33 o
   5 -12   5        5.58        9.59     21.58 o
   6 -12   5      141.55      151.06     34.77 o
   7 -12   5       76.83       62.34     28.77 o
  -3 -11   5      145.60      148.67     35.97 o
  -2 -11   5     1903.77     1939.86    107.90 o
  -1 -11   5       11.21       -8.39     19.18 o
   0 -11   5      628.53      735.10     37.90 o
   1 -11   5      336.45      359.49     25.60 o
   2 -11   5        0.28       12.50     11.51 o
   3 -11   5      147.39      127.37     17.56 o
   4 -11   5       42.69       47.96     17.98 o
   5 -11   5       51.07       60.85     28.77 o
   6 -11   5      330.04      320.58     31.77 o
   7 -11   5        1.75       -7.19     20.38 o
   8 -11   5      258.98      141.47     35.97 o
  -4 -10   5       29.15       49.16     31.17 o
  -3 -10   5      786.07      682.54     38.75 o
  -2 -10   5       85.38       80.22     16.39 o
  -1 -10   5       46.65       47.88     13.51 o
   0 -10   5      600.85      568.42     32.08 o
   1 -10   5       66.14       64.02     13.97 o
   2 -10   5      747.77      623.14    100.11 o
   3 -10   5       59.59       80.33     14.67 o
   4 -10   5      700.79      743.69     37.55 o
   5 -10   5      764.14      703.36     36.70 o
   6 -10   5      163.27      214.93     21.85 o
   7 -10   5       76.10      114.02     18.95 o
   8 -10   5      103.36       87.52     29.97 o
  -5  -9   5       80.18       65.94     32.37 o
  -4  -9   5      797.66      864.80     44.72 o
  -3  -9   5       59.37       67.33     26.98 o
  -2  -9   5      206.14      224.46     21.31 o
  -1  -9   5       90.64      122.30     16.39 o
   0  -9   5      920.35      761.34     55.75 o
   1  -9   5      792.75      710.19     34.26 o
   2  -9   5       38.00       51.52     12.59 o
   3  -9   5        1.65       -7.19     13.19 o
   4  -9   5     2459.65     2565.48     84.73 o
   5  -9   5       38.85       58.71     27.58 o
   6  -9   5     1689.45     1796.95     67.20 o
   7  -9   5     1161.71     1222.27     53.71 o
   8  -9   5       74.67       98.70     18.95 o
   9  -9   5       60.91       78.29     19.91 o
  -6  -8   5        2.84       40.76     28.77 o
  -5  -8   5     3554.08     3501.37    116.45 o
  -4  -8   5      511.82      454.70     30.73 o
  -3  -8   5       45.73       45.78     13.82 o
  -2  -8   5      570.96      512.24     32.37 o
  -1  -8   5       88.10      118.19     16.04 o
   0  -8   5      170.30      205.14     38.97 o
   1  -8   5      185.51      172.75     16.78 o
   2  -8   5      540.19      512.56     27.46 o
   3  -8   5       20.09       31.38     16.78 o
   4  -8   5      241.04      227.27     19.28 o
   5  -8   5      151.14      143.68     17.74 o
   6  -8   5      241.62      237.27     21.51 o
   7  -8   5      120.73      135.53     19.44 o
   8  -8   5      243.34      229.19     35.37 o
   9  -8   5      567.90      567.43     38.97 o
  -6  -7   5       90.61       92.77     20.45 o
  -5  -7   5       82.70       56.52     17.51 o
  -4  -7   5        0.29       12.45     19.18 o
  -3  -7   5      313.49      274.35     22.36 o
  -2  -7   5     1576.44     1491.50     55.09 o
  -1  -7   5     5486.20     5515.52    157.68 o
   0  -7   5      193.37      190.75     16.89 o
   1  -7   5       12.80       16.35      9.21 o
   2  -7   5    11429.83    11651.16    442.40 o
   3  -7   5     1316.36     1350.37     49.15 o
   4  -7   5      159.33      168.35     16.52 o
   5  -7   5     1564.74     1526.89     56.78 o
   6  -7   5       27.90        9.55     11.42 o
   7  -7   5        0.39       23.59     13.12 o
   8  -7   5      305.58      298.84     27.54 o
   9  -7   5      144.36      177.87     24.59 o
  -7  -6   5     3104.00     3042.56    125.29 o
  -6  -6   5      381.38      316.66     37.17 o
  -5  -6   5       46.06       26.89     14.39 o
  -4  -6   5      807.81      788.12     38.51 o
  -3  -6   5      161.97      188.35     18.59 o
  -2  -6   5      618.74      619.31     30.38 o
  -1  -6   5      117.14      112.12     22.18 o
   0  -6   5        0.02        7.93      6.35 o
   1  -6   5     1754.39     1744.45     78.84 o
   2  -6   5     1279.88     1153.90     38.56 o
   3  -6   5      604.65      541.96     25.85 o
   4  -6   5     1527.68     1437.73     51.69 o
   5  -6   5      116.94      121.83     35.37 o
   6  -6   5      676.31      657.60     35.17 o
   7  -6   5     2713.26     2770.77     92.83 o
   8  -6   5       77.79       62.34     17.80 o
   9  -6   5        8.54       20.38     26.98 o
  10  -6   5       18.49       53.10     20.38 o
  -7  -5   5      347.43      300.68     28.67 o
  -6  -5   5       52.01       39.25     15.84 o
  -5  -5   5      775.47      686.46     36.81 o
  -4  -5   5      336.66      297.23     34.17 o
  -3  -5   5     3135.49     2966.47     91.98 o
  -2  -5   5      348.75      276.25     18.65 o
  -1  -5   5        6.71       18.63      6.67 o
   0  -5   5     6274.86     6340.26    142.13 o
   1  -5   5     2946.38     2849.02     68.76 o
   2  -5   5     3219.00     3085.38     74.29 o
   3  -5   5       72.37       80.55      9.21 o
   4  -5   5      654.16      649.90     29.67 o
   5  -5   5      250.09      279.69     20.35 o
   6  -5   5      219.61      211.88     32.37 o
   7  -5   5       14.34       10.09     12.27 o
   8  -5   5      983.25      915.74     45.78 o
   9  -5   5      383.68      416.55     50.95 o
  10  -5   5       36.73       33.05     18.59 o
  -8  -4   5      373.79      349.96     32.24 o
  -7  -4   5      192.68      152.58     21.88 o
  -6  -4   5      189.48      278.44     26.98 o
  -5  -4   5        9.64       16.26     13.25 o
  -4  -4   5      339.31      330.37     23.21 o
  -3  -4   5       18.60       45.55     24.58 o
  -2  -4   5      406.89      404.71     18.21 o
  -1  -4   5    13150.72    13481.52    435.39 o
   0  -4   5     2738.29     2539.94     61.37 o
   1  -4   5      567.28      544.63     16.78 o
   2  -4   5    10049.45     9890.05    207.14 o
   3  -4   5     1454.40     1433.03     60.22 o
   4  -4   5      789.05      792.17     33.06 o
   5  -4   5     2682.34     2488.92    131.28 o
   6  -4   5      103.67      134.55     17.74 o
   7  -4   5      123.54      144.25     20.98 o
   8  -4   5       42.71       56.81     17.38 o
   9  -4   5      193.72      207.72     25.05 o
  10  -4   5      409.09      416.16     35.58 o
  -8  -3   5       50.72       15.59     15.96 o
  -7  -3   5      502.22      535.50     34.63 o
  -6  -3   5      739.48      715.02     37.66 o
  -5  -3   5     1454.15     1333.42     52.01 o
  -4  -3   5      114.95       84.60     14.39 o
  -3  -3   5      313.85      336.05     19.50 o
  -2  -3   5     1684.21     1751.65     39.41 o
  -1  -3   5      209.44      185.82     12.29 o
   0  -3   5       55.05       61.24      6.23 o
   1  -3   5       30.49       34.73      4.93 o
   2  -3   5      903.10      926.65     28.38 o
   3  -3   5     1824.81     1901.29     49.67 o
   4  -3   5      872.91      864.32     28.14 o
   5  -3   5       26.01       34.86     11.42 o
   6  -3   5     2404.41     2406.64    152.26 o
   7  -3   5     3270.27     3310.94    106.81 o
   8  -3   5      574.66      497.53     52.15 o
   9  -3   5      426.59      419.74     33.06 o
  10  -3   5      420.16      382.23     33.88 o
  -9  -2   5       65.40       71.47     25.78 o
  -8  -2   5      138.12      159.32     23.56 o
  -7  -2   5        1.04       12.11     12.64 o
  -6  -2   5     1020.11     1091.63     47.45 o
  -5  -2   5     1486.12     1415.81     53.79 o
  -4  -2   5     1020.79     1166.55     43.65 o
  -3  -2   5     3634.69     3766.53     95.00 o
  -2  -2   5    19534.06    19797.84    443.01 o
  -1  -2   5     1624.86     1759.09     42.92 o
   0  -2   5     5665.20     5565.14    105.80 o
   1  -2   5        4.23       12.39      4.15 o
   2  -2   5       47.08       30.75      5.07 o
   3  -2   5     2818.57     2755.83     57.24 o
   4  -2   5     1300.72     1335.57     52.00 o
   5  -2   5     2809.23     2751.64     86.02 o
   6  -2   5     1075.64     1069.79     45.30 o
   7  -2   5      151.61      145.40     23.98 o
   8  -2   5     1188.48     1196.73     80.93 o
   9  -2   5      304.84      306.45     29.24 o
  10  -2   5       22.81       27.58     26.98 o
  -9  -1   5      125.76      148.51     24.54 o
  -8  -1   5       31.59       36.37     16.52 o
  -7  -1   5      269.01      276.44     24.41 o
  -6  -1   5      141.78      180.00     20.98 o
  -5  -1   5      174.32      148.49     19.18 o
  -4  -1   5     2911.97     3201.09    121.52 o
  -3  -1   5      936.99      950.41     25.19 o
  -2  -1   5      292.28      287.31     10.77 o
  -1  -1   5      778.12      899.42     20.53 o
   0  -1   5     9330.43     9365.84    173.84 o
   1  -1   5     2830.94     2939.61     66.45 o
   2  -1   5     4737.77     4670.48     90.22 o
   3  -1   5      186.81      197.29      9.97 o
   4  -1   5     5524.88     5623.98    152.84 o
   5  -1   5     7851.93     7795.35    304.53 o
   6  -1   5      367.25      284.26     27.58 o
   7  -1   5      163.01      163.54     24.58 o
   8  -1   5      504.06      535.90     39.56 o
   9  -1   5        8.98      -11.44     13.82 o
  -9   0   5      381.48      390.92     33.03 o
  -8   0   5      494.26      532.55     45.56 o
  -7   0   5      583.19      654.85     36.34 o
  -6   0   5      657.51      685.10     48.56 o
  -5   0   5     4391.64     4298.90    204.42 o
  -4   0   5     8557.95     8435.88    191.65 o
  -3   0   5      276.38      334.02     12.84 o
  -2   0   5        5.71        4.39      3.60 o
  -1   0   5     2271.59     2403.13     53.76 o
   0   0   5       24.55       36.91      3.46 o
   1   0   5        0.74        3.86      3.32 o
   2   0   5     2403.82     2173.62     44.35 o
   3   0   5     3005.69     3130.46     63.69 o
   4   0   5    18797.46    18729.11    403.09 o
   5   0   5       76.07       82.21     10.90 o
   6   0   5       56.34       57.87     13.82 o
   7   0   5       82.12      115.28     18.42 o
   8   0   5       79.58       89.86     18.72 o
   9   0   5     1247.87     1235.59     95.91 o
  -9   1   5        0.81       11.99     16.19 o
  -8   1   5      405.02      384.19     29.17 o
  -7   1   5       10.02       36.67     14.34 o
  -6   1   5      854.31      855.73     38.51 o
  -5   1   5    11400.55    12008.59    337.45 o
  -4   1   5      160.91      183.44     11.91 o
  -3   1   5      933.93     1013.80     25.30 o
  -2   1   5     5738.52     5876.47    127.36 o
  -1   1   5     3009.30     3192.56     85.62 o
   0   1   5     4613.40     4438.10    120.38 o
   1   1   5       89.46      116.89      5.19 o
   2   1   5       40.31       47.09      7.55 o
   3   1   5     3786.67     4019.74     79.42 o
   4   1   5      166.11      162.52     11.60 o
   5   1   5      170.29      171.61     15.50 o
   6   1   5     2852.74     2926.79     93.92 o
   7   1   5       32.47       28.27     14.63 o
   8   1   5        3.44      -10.94     13.07 o
   9   1   5        5.02       34.32     18.09 o
 -10   2   5      262.85      267.45     28.82 o
  -9   2   5      989.61     1090.58     52.98 o
  -8   2   5      607.24      572.62     62.34 o
  -7   2   5      385.36      407.54     27.54 o
  -6   2   5     3448.68     3535.19    107.24 o
  -5   2   5      143.74      141.05     11.64 o
  -4   2   5      790.55      800.66     25.05 o
  -3   2   5      118.22      172.64      9.11 o
  -2   2   5      565.12      627.23     13.62 o
   1   2   5    19949.48    20807.38    541.30 o
   2   2   5    22505.31    23839.27    437.31 o
   3   2   5      166.98      260.31     16.52 o
   4   2   5      378.12      440.96     18.99 o
   5   2   5      318.10      356.99     36.95 o
   6   2   5      466.86      510.88     61.74 o
   7   2   5     1277.84     1328.33     55.29 o
   8   2   5       20.02       30.35     16.99 o
   9   2   5      300.70      238.59     45.56 o
 -10   3   5      180.32      236.53     26.69 o
  -9   3   5       86.72       74.12     17.74 o
  -8   3   5       58.63       53.60     15.67 o
  -7   3   5     6370.72     5940.61    171.24 o
  -6   3   5       10.42       -3.70     10.48 o
  -5   3   5       91.64      109.79     16.83 o
  -4   3   5     4352.85     4364.07    122.92 o
  -3   3   5     2680.78     2915.95     56.91 o
  -2   3   5      136.57      143.49     10.79 o
   1   3   5     6592.24     6500.61    171.67 o
   2   3   5      247.72      280.27      9.01 o
   3   3   5      883.62      781.18     80.93 o
   4   3   5     6493.17     6582.56    148.80 o
   5   3   5      996.56     1169.81     37.70 o
   6   3   5       13.72       -9.68     11.07 o
   7   3   5      750.43      874.68     49.16 o
   8   3   5       80.09       98.31     33.57 o
 -10   4   5       86.23       92.32     31.17 o
  -9   4   5      144.17      131.22     20.35 o
  -8   4   5       34.30       20.11     13.12 o
  -7   4   5       30.60       32.45     12.63 o
  -6   4   5       61.58       65.17     10.51 o
  -5   4   5      470.75      422.24     18.23 o
  -4   4   5        4.90       15.59      7.49 o
  -3   4   5     2633.48     2472.26     70.78 o
  -2   4   5      112.51       99.57      6.78 o
   0   4   5     9633.36     9737.09    285.94 o
   1   4   5       66.32       46.38     11.39 o
   2   4   5      105.65      119.40      7.10 o
   3   4   5     1219.37     1309.07     35.62 o
   4   4   5      987.47      904.35     75.53 o
   5   4   5      408.31      448.74     21.85 o
   6   4   5       56.16      119.38     24.58 o
   7   4   5      999.63     1101.81     77.93 o
 -10   5   5       25.12        4.80     21.58 o
  -9   5   5     1865.26     1920.63     72.39 o
  -8   5   5       43.20       62.58     14.82 o
  -7   5   5      159.33      137.14     19.78 o
  -6   5   5      115.49      143.47     12.72 o
  -5   5   5      115.56      148.25     16.19 o
  -4   5   5       40.52       39.70      4.41 o
  -3   5   5     1300.97     1210.82     60.55 o
  -2   5   5      142.09      149.14      8.48 o
  -1   5   5    12794.79    13639.57    356.49 o
   0   5   5      849.04      893.98     27.13 o
   1   5   5     1286.68     1337.27     41.11 o
   2   5   5     3606.81     3621.68    103.00 o
   3   5   5     2256.22     2556.59     86.02 o
   4   5   5      340.02      303.50     22.04 o
   5   5   5      642.04      747.48     38.57 o
   6   5   5       70.64       91.50     16.78 o
   7   5   5       13.87       62.34     29.97 o
 -10   6   5      238.74      244.58     40.76 o
  -9   6   5      139.01       67.14     26.38 o
  -8   6   5       16.03       29.01     12.38 o
  -7   6   5     2210.06     2085.66     69.75 o
  -6   6   5     1999.82     1997.51     85.72 o
  -5   6   5      231.83      219.03     12.19 o
  -4   6   5       43.65       48.38     10.19 o
  -3   6   5     1755.59     1896.17     56.80 o
  -2   6   5     1530.09     1604.13     47.48 o
  -1   6   5      867.98      836.35     32.97 o
   0   6   5      121.88      181.64     11.02 o
   1   6   5      404.10      379.84     29.97 o
   2   6   5      223.69      223.25     15.67 o
   3   6   5      117.20      142.41     10.09 o
   4   6   5     1500.75     1561.36     44.38 o
   5   6   5      513.41      658.21     52.75 o
   6   6   5      761.09      808.08     63.54 o
   7   6   5      574.38      617.45     61.15 o
  -9   7   5        0.49      -25.18     17.98 o
  -8   7   5       10.91       -3.60     16.78 o
  -7   7   5        0.53      -15.59     14.39 o
  -6   7   5      177.53      187.63     13.08 o
  -5   7   5      952.66      956.82     28.73 o
  -4   7   5     1345.96     1280.40     44.50 o
  -3   7   5     8546.71     8654.99    231.86 o
  -2   7   5      863.83      948.03     32.22 o
  -1   7   5       30.31       24.58      6.78 o
   0   7   5     3834.73     3858.93    107.67 o
   1   7   5      249.64      307.61     23.98 o
   2   7   5      706.53      633.54     29.24 o
   3   7   5       35.35      112.59     15.67 o
   4   7   5       55.46       68.34     25.18 o
   5   7   5      622.55      617.45     53.95 o
   6   7   5        1.90       59.95     31.17 o
  -9   8   5      337.75      284.15     39.56 o
  -8   8   5      541.08      489.16     45.56 o
  -7   8   5      172.69      184.63     28.77 o
  -6   8   5      171.51      152.80     12.49 o
  -5   8   5      546.52      579.14     41.36 o
  -4   8   5      457.81      534.95     26.28 o
  -3   8   5      649.73      640.87     27.54 o
  -2   8   5      154.10      230.82     14.41 o
  -1   8   5     2213.10     2257.58     94.72 o
   0   8   5     1542.66     1634.20     83.33 o
   1   8   5     1228.07     1192.52     70.14 o
   2   8   5     1738.52     1608.04     62.34 o
   3   8   5     1951.11     1935.07     95.91 o
   4   8   5      592.74      629.44     51.55 o
   5   8   5      130.18      147.47     32.37 o
  -9   9   5        1.53        1.20     21.58 o
  -8   9   5        6.30      -13.19     16.78 o
  -7   9   5      431.72      479.57     43.16 o
  -6   9   5      194.10      163.05     26.38 o
  -5   9   5     2388.57     2459.54     80.11 o
  -4   9   5      242.00      288.83     35.37 o
  -3   9   5      410.46      393.81     23.98 o
  -2   9   5     1369.09     1453.62     48.74 o
  -1   9   5     1528.93     1671.32     63.54 o
   0   9   5     1214.83     1138.35    104.31 o
   1   9   5     1124.07     1094.41     86.32 o
   2   9   5      102.02       71.94     20.38 o
   3   9   5      228.13      279.35     33.57 o
   4   9   5     1301.74     1509.45     88.72 o
   5   9   5      494.06      381.26     47.96 o
  -8  10   5      485.50      481.97     49.16 o
  -7  10   5       27.66       21.58     19.18 o
  -6  10   5        9.26        9.59     16.78 o
  -5  10   5     1006.40      947.15     58.75 o
  -4  10   5       22.64       13.19     14.39 o
  -3  10   5      434.42      443.60     34.77 o
  -2  10   5      185.75      205.02     22.78 o
  -1  10   5      493.83      475.97     35.97 o
   0  10   5      311.69      376.46     32.37 o
   1  10   5     1878.23     1933.87     93.52 o
   2  10   5      122.10      135.48     26.38 o
   3  10   5       39.35       55.15     23.98 o
   4  10   5       30.36        1.20     23.98 o
  -7  11   5      360.45      408.83     44.36 o
  -6  11   5        1.43        1.20     17.98 o
  -5  11   5      124.26      117.49     23.98 o
  -4  11   5       31.42        3.60     14.39 o
  -3  11   5        2.77       -2.40     13.19 o
  -2  11   5      238.70      269.76     28.77 o
  -1  11   5     1459.54     1336.80     70.74 o
   0  11   5      799.01      829.66     53.95 o
   1  11   5      150.70      142.67     26.38 o
   2  11   5      533.86      575.48     49.16 o
  -6  12   5       83.52       95.91     26.38 o
  -5  12   5      387.64      398.04     39.56 o
  -4  12   5      599.82      641.43     47.96 o
  -2  12   5      342.77      350.09     34.77 o
  -1  12   5      755.96      829.66     55.15 o
   0  12   5       30.32       21.58     19.18 o
   1  12   5      793.22      822.46     58.75 o
  -4  13   5      330.79      386.05     39.56 o
  -3  13   5      856.91      854.83     57.55 o
  -2  13   5      296.98      276.95     33.57 o
   1 -13   6       50.50       25.18     21.58 o
   2 -13   6        0.29       -9.59     20.38 o
   3 -13   6       82.28       92.32     28.77 o
   4 -13   6       20.95       10.79     21.58 o
   5 -13   6      328.39      315.32     45.56 o
  -1 -12   6      776.21      749.33     63.54 o
   0 -12   6       50.99       61.15     27.58 o
   1 -12   6      559.99      615.05     55.15 o
   2 -12   6       15.16       -2.40     20.38 o
   3 -12   6      127.55      127.09     29.97 o
   4 -12   6      887.69      948.35     68.34 o
   6 -12   6       71.94       64.74     28.77 o
  -3 -11   6      117.22      115.10     35.97 o
  -2 -11   6       11.46       -2.40     22.78 o
  -1 -11   6       42.73       36.52     15.26 o
   0 -11   6      288.49      334.46     26.24 o
   1 -11   6      599.53      478.15    122.29 o
   2 -11   6       13.52       -4.22     10.87 o
   3 -11   6      638.42      631.32     35.49 o
   4 -11   6      264.30      225.89     22.17 o
   5 -11   6        2.48        4.96     12.63 o
   6 -11   6     1045.91     1101.81     83.92 o
   7 -11   6      444.73      426.82     49.16 o
  -4 -10   6      556.31      466.38     52.75 o
  -3 -10   6     1253.77     1286.74     79.13 o
  -2 -10   6        8.96        1.39     24.58 o
  -1 -10   6      302.82      299.37     24.41 o
   0 -10   6        0.26        8.63     10.37 o
   1 -10   6      233.40      243.70     22.17 o
   2 -10   6        2.03       12.92     11.23 o
   3 -10   6      291.11      325.31     24.91 o
   4 -10   6        0.88       10.83     11.75 o
   5 -10   6      285.59      294.53     25.26 o
   6 -10   6      409.10      431.59     30.48 o
   7 -10   6       31.44       45.88     33.57 o
   8 -10   6       22.98       59.07     18.42 o
  -5  -9   6      433.44      306.93     45.56 o
  -4  -9   6      844.91      890.30     45.69 o
  -3  -9   6        3.40       11.16     13.49 o
  -2  -9   6      426.89      427.73     28.67 o
  -1  -9   6     2280.63     2315.26     78.79 o
   0  -9   6      249.03      231.16     20.65 o
   1  -9   6     2972.69     2913.80     93.21 o
   2  -9   6       61.87       83.48     28.17 o
   3  -9   6      503.12      477.65     46.16 o
   4  -9   6     1232.80     1178.74     48.70 o
   5  -9   6     1725.53     1619.27     73.13 o
   6  -9   6       17.59       30.63     13.82 o
   7  -9   6      301.95      308.40     34.77 o
   8  -9   6       16.24       27.48     15.19 o
   9  -9   6       33.66       30.42     19.18 o
  -5  -8   6      491.11      491.70     72.54 o
  -4  -8   6      459.79      482.49     74.33 o
  -3  -8   6        5.96        0.00     11.51 o
  -2  -8   6      985.85      951.65     43.16 o
  -1  -8   6      619.91      609.44     31.78 o
   0  -8   6      170.83      181.83     17.74 o
   1  -8   6     2741.25     2608.78     83.92 o
   2  -8   6      508.71      556.13     43.16 o
   3  -8   6     1090.69      937.13     40.26 o
   4  -8   6      943.89      939.29     41.06 o
   5  -8   6      186.49      214.37     20.29 o
   6  -8   6        2.38        3.77     11.42 o
   7  -8   6       46.89       55.12     15.67 o
   8  -8   6       69.44      118.53     20.65 o
   9  -8   6       33.81       37.61     18.21 o
  -6  -7   6      940.60     1031.78    155.26 o
  -5  -7   6        2.55       13.84     14.67 o
  -4  -7   6      504.11      488.04     31.33 o
  -3  -7   6     4119.64     4169.08    127.16 o
  -2  -7   6       52.55       75.10     25.78 o
  -1  -7   6      571.74      634.23     46.76 o
   0  -7   6       62.82       67.79     11.87 o
   1  -7   6        4.10        5.82      8.63 o
   2  -7   6      127.63      185.72     16.89 o
   3  -7   6     1060.89     1044.60     41.96 o
   4  -7   6        9.69       19.33     10.07 o
   5  -7   6     3406.50     3223.56    101.72 o
   6  -7   6       76.51       77.50     15.26 o
   7  -7   6      115.67       85.81     17.38 o
   8  -7   6      109.77      129.11     20.76 o
   9  -7   6       16.10        8.99     15.26 o
  -7  -6   6      201.25      179.66     26.12 o
  -6  -6   6      213.20      218.53     25.60 o
  -5  -6   6        5.81        5.25     29.37 o
  -4  -6   6     2156.76     2116.68     74.18 o
  -3  -6   6       64.38       57.76     14.12 o
  -2  -6   6       43.36       12.71      9.98 o
  -1  -6   6     1557.70     1428.15     50.84 o
   0  -6   6        7.55       30.80     12.59 o
   1  -6   6     5854.34     5671.02    160.66 o
   2  -6   6     2301.96     2343.90    103.11 o
   3  -6   6      813.03      827.90     34.33 o
   4  -6   6      123.36      110.20     14.34 o
   5  -6   6      341.27      338.69     23.30 o
   6  -6   6       71.36      103.88     16.11 o
   7  -6   6      948.88      858.68     43.24 o
   8  -6   6       98.87       96.55     18.65 o
   9  -6   6        6.37        9.72     19.18 o
  -7  -5   6      149.46      140.05     22.70 o
  -6  -5   6      165.76      154.33     21.85 o
  -5  -5   6      435.07      493.58     31.33 o
  -4  -5   6      126.83       80.07     26.38 o
  -3  -5   6      173.77      144.98     16.52 o
  -2  -5   6      694.78      644.53     29.64 o
  -1  -5   6      137.44       80.21     11.42 o
   0  -5   6        5.59       20.75      6.44 o
   1  -5   6      585.50      553.97     20.74 o
   2  -5   6      451.91      429.11     18.45 o
   3  -5   6     5746.04     5117.96    219.40 o
   4  -5   6      362.86      370.35     22.45 o
   5  -5   6        6.61        8.94     14.99 o
   6  -5   6       32.72       25.78     12.72 o
   7  -5   6      128.22      119.83     26.38 o
   8  -5   6     1149.20     1134.84     52.98 o
   9  -5   6      181.59      182.70     25.78 o
  10  -5   6      154.47      136.17     24.15 o
  -8  -4   6        8.31       24.83     17.56 o
  -7  -4   6        7.18       25.04     14.98 o
  -6  -4   6     4262.98     4409.96    136.90 o
  -5  -4   6       97.04      108.84     31.17 o
  -4  -4   6        6.32        1.25     10.37 o
  -3  -4   6     3924.83     3517.90    105.54 o
  -2  -4   6      132.18      114.40     12.27 o
  -1  -4   6      908.10      999.85     29.76 o
   0  -4   6     3642.74     3726.84     86.53 o
   1  -4   6     1072.60     1060.05     34.61 o
   2  -4   6     3040.35     3083.71     66.28 o
   3  -4   6      140.79      182.69     11.77 o
   4  -4   6      229.75      268.80     18.65 o
   5  -4   6     4605.92     4249.15    207.41 o
   6  -4   6      216.23      242.14     21.61 o
   7  -4   6       53.16       27.72     14.99 o
   8  -4   6     1366.51     1249.77     56.35 o
   9  -4   6       16.29        3.12     14.67 o
  10  -4   6       57.92       67.73     24.58 o
  -8  -3   6       48.92       24.56     33.57 o
  -7  -3   6       71.36       91.69     18.72 o
  -6  -3   6      267.80      279.35     24.91 o
  -5  -3   6       77.19       82.73     15.26 o
  -4  -3   6      217.96      184.52     16.89 o
  -3  -3   6      167.32      168.79     14.82 o
  -2  -3   6     6498.43     6935.64    133.98 o
  -1  -3   6     3190.48     3083.15     66.28 o
   0  -3   6       86.64       70.65      6.39 o
   1  -3   6     1393.59     1241.13     28.97 o
   2  -3   6     1414.26     1387.27     32.07 o
   3  -3   6      398.66      454.39     16.10 o
   4  -3   6       49.98       43.51     14.99 o
   5  -3   6       30.23       32.54     19.78 o
   6  -3   6      922.85      949.62     41.96 o
   7  -3   6        8.93       54.75     14.98 o
   8  -3   6      292.79      290.49     26.61 o
   9  -3   6      290.88      339.33     30.20 o
  10  -3   6      151.30      141.30     24.59 o
  -9  -2   6       16.38       21.94     18.09 o
  -8  -2   6     2057.63     2138.37     81.78 o
  -7  -2   6     1058.32     1056.16     49.46 o
  -6  -2   6       21.95       29.86     13.49 o
  -5  -2   6      727.86      629.49     59.95 o
  -4  -2   6       51.50       23.51      9.50 o
  -3  -2   6       79.15       64.52      8.70 o
  -2  -2   6      398.64      523.07     16.44 o
  -1  -2   6      128.17      140.60      7.76 o
   0  -2   6     8259.02     7762.16    146.27 o
   1  -2   6     1428.83     1290.74     34.98 o
   2  -2   6     1661.67     1553.81     34.45 o
   3  -2   6     1902.40     1564.06     35.96 o
   4  -2   6     1272.82     1136.62     34.14 o
   5  -2   6       44.92       31.84     11.23 o
   6  -2   6     1718.39     1582.09    111.50 o
   7  -2   6      161.50      126.99     18.59 o
   8  -2   6       25.75       18.32     15.19 o
   9  -2   6      230.22      228.86     26.45 o
  -9  -1   6      517.24      660.47     41.91 o
  -8  -1   6       69.04       76.38     32.37 o
  -7  -1   6      155.87      213.91     59.95 o
  -6  -1   6     2569.82     2320.91     86.32 o
  -5  -1   6     2025.31     2049.04     68.65 o
  -4  -1   6     2396.10     2489.82     62.98 o
  -3  -1   6     2382.17     2259.16     64.55 o
  -2  -1   6      296.37      399.20     16.96 o
  -1  -1   6     1538.32     1541.82     37.21 o
   0  -1   6      529.85      530.18     13.63 o
   1  -1   6       40.74       61.74      4.93 o
   2  -1   6     1927.50     1886.97     40.01 o
   3  -1   6      269.51      214.80     10.30 o
   4  -1   6      519.31      481.69     20.25 o
   5  -1   6      505.05      482.82     27.31 o
   6  -1   6      301.26      292.77     59.95 o
   7  -1   6       37.76       15.59     19.18 o
   8  -1   6      869.88      812.22     43.51 o
   9  -1   6       81.56      102.01     21.31 o
  -9   0   6      297.38      334.01     30.93 o
  -8   0   6        5.52       13.15     14.67 o
  -7   0   6      425.76      462.42     47.36 o
  -6   0   6        7.47       12.24     11.75 o
  -5   0   6       52.07       74.00     13.49 o
  -4   0   6     2772.07     2882.90     70.60 o
  -3   0   6       33.06       24.76      5.71 o
  -2   0   6     5437.94     5061.73     96.81 o
  -1   0   6     4762.52     4611.24    100.83 o
   0   0   6       38.83       33.81      3.65 o
   1   0   6     1621.11     1433.51     34.37 o
   2   0   6      148.43      273.37     12.68 o
   3   0   6      153.27      146.19      8.47 o
   4   0   6      800.45      893.17     39.84 o
   5   0   6      334.75      313.39     17.22 o
   6   0   6     1237.44     1141.29     47.27 o
   7   0   6       14.37       34.19     13.51 o
   8   0   6       22.57       22.10     15.26 o
   9   0   6      213.07      265.11     27.82 o
  -9   1   6       83.08       80.90     19.28 o
  -8   1   6      318.16      258.19     24.54 o
  -7   1   6     2492.66     2451.56     83.08 o
  -6   1   6       63.98       91.09     16.19 o
  -5   1   6       56.03      130.60     12.13 o
  -4   1   6      223.15      252.96     13.53 o
  -3   1   6     4245.34     4422.59    109.19 o
  -2   1   6     1706.17     1905.94     44.29 o
  -1   1   6      203.43      142.28      8.39 o
   0   1   6     3862.12     3603.98     96.22 o
   1   1   6     2106.94     1692.97     38.97 o
   2   1   6     1427.38     1434.78     35.73 o
   3   1   6     6408.31     6619.15    126.63 o
   4   1   6      132.33       98.88      9.63 o
   5   1   6      293.89      279.81     16.67 o
   6   1   6     3302.75     3190.66    100.79 o
   7   1   6      127.00      121.15     18.72 o
   8   1   6        9.24        3.00     29.37 o
   9   1   6      100.32       89.92     35.97 o
 -10   2   6       16.79       44.05     19.44 o
  -9   2   6      188.52      222.00     77.33 o
  -8   2   6      160.10      137.26     19.91 o
  -7   2   6      647.78      631.32     34.33 o
  -6   2   6      965.61      973.82     40.69 o
  -5   2   6        5.75       12.05      7.84 o
  -4   2   6     3721.54     3474.02     81.42 o
  -3   2   6     2976.47     2832.56    100.72 o
  -2   2   6     7646.50     7767.55    204.73 o
   1   2   6       13.36       23.39      4.61 o
   2   2   6      241.22      272.07     15.06 o
   3   2   6      151.97      141.46     12.63 o
   4   2   6     1454.10     1430.31     40.27 o
   5   2   6       22.59       16.26      8.39 o
   6   2   6        3.76        1.60     10.87 o
   7   2   6      861.37      868.68     42.84 o
   8   2   6     2088.04     2129.04     80.93 o
 -10   3   6       16.07      -10.79     20.38 o
  -9   3   6      501.24      426.75     31.72 o
  -8   3   6       46.46       46.76     14.82 o
  -7   3   6     1651.68     1619.83     59.33 o
  -6   3   6      215.41      227.45     16.16 o
  -5   3   6      325.67      357.76     17.12 o
  -4   3   6     4199.75     4172.52    117.83 o
  -3   3   6     1431.55     1613.20     32.85 o
  -2   3   6     1311.43     1106.45     32.63 o
   1   3   6    11057.63    11700.14    306.04 o
   2   3   6     1701.61     1549.35     77.93 o
   3   3   6       61.32       80.11      7.68 o
   4   3   6      103.07      150.84     16.04 o
   5   3   6      215.69      243.53     16.05 o
   6   3   6        2.07       15.39     11.56 o
   7   3   6       46.34       85.97     19.18 o
   8   3   6       42.51       47.96     31.17 o
 -10   4   6      161.78      176.24     35.97 o
  -9   4   6      206.66      235.15     27.58 o
  -8   4   6      943.72     1018.34     45.69 o
  -7   4   6      565.11      519.71     29.17 o
  -6   4   6     1851.38     1688.59     48.06 o
  -5   4   6      718.10      694.16     49.76 o
  -4   4   6     2084.01     2257.39     46.17 o
  -3   4   6      132.16      148.33     16.19 o
  -2   4   6      880.42      851.65     29.37 o
   1   4   6      312.49      272.92     12.72 o
   2   4   6      289.77      208.62     19.78 o
   3   4   6      997.24      971.84     27.85 o
   4   4   6      420.27      383.69     37.17 o
   5   4   6      301.33      338.39     42.56 o
   6   4   6     3104.10     3077.19     97.95 o
   7   4   6       99.37      163.05     35.97 o
   8   4   6      238.32      258.97     44.36 o
 -10   5   6        3.23       25.18     22.78 o
  -9   5   6      371.25      383.66     43.16 o
  -8   5   6      122.96      145.80     17.98 o
  -7   5   6      494.48      522.90     40.16 o
  -6   5   6     3299.05     3170.56    148.67 o
  -5   5   6      645.07      626.16     22.17 o
  -4   5   6      751.98      809.13     30.93 o
  -3   5   6     8398.95     8180.69    333.30 o
  -2   5   6       25.07       36.39      5.40 o
   0   5   6      413.62      430.41     21.58 o
   1   5   6       11.06        6.73      5.46 o
   2   5   6     1047.10      985.27     35.17 o
   3   5   6      589.70      649.58     21.09 o
   4   5   6       11.02        2.64      7.19 o
   5   5   6      638.96      651.02     51.55 o
   6   5   6       27.66       -4.80     21.58 o
   7   5   6      183.92      124.69     34.77 o
  -9   6   6       89.05       26.38     22.78 o
  -8   6   6      962.07      912.48     40.80 o
  -7   6   6       22.73        8.39     16.78 o
  -6   6   6      778.23      761.62     27.06 o
  -5   6   6       26.69       38.75      6.69 o
  -4   6   6     1086.04     1020.17     36.87 o
  -3   6   6      213.41      199.62     13.79 o
  -2   6   6     3155.10     3279.69     89.86 o
  -1   6   6     4496.53     4402.86    117.84 o
   0   6   6       35.59       53.36      6.78 o
   1   6   6      153.44      154.54     11.42 o
   2   6   6     1024.17     1153.93     52.15 o
   3   6   6      222.20      308.55     20.76 o
   4   6   6      304.62      330.27     16.44 o
   5   6   6       33.51       31.17     22.78 o
   6   6   6      132.79      137.88     33.57 o
   7   6   6      358.75      428.02     52.75 o
  -9   7   6        6.20      -11.99     19.18 o
  -8   7   6      956.39      900.39     62.34 o
  -7   7   6      969.58      979.28     42.56 o
  -6   7   6       70.12       72.76     14.04 o
  -5   7   6     2326.28     2535.45     79.68 o
  -4   7   6       50.32       73.97     11.02 o
  -3   7   6      313.11      345.02     27.58 o
  -2   7   6      342.94      341.56     16.52 o
  -1   7   6       19.98       23.45      5.93 o
   0   7   6      272.77      290.93     15.67 o
   1   7   6       22.28       16.28      8.02 o
   2   7   6      284.83      330.44     20.35 o
   3   7   6     2205.36     2257.37    108.50 o
   4   7   6      706.35      788.89     55.15 o
   5   7   6      130.66      179.84     32.37 o
   6   7   6     1800.27     1973.43    111.50 o
  -9   8   6       17.17       25.18     22.78 o
  -8   8   6      724.61      710.96     56.35 o
  -7   8   6       24.57       11.99     17.98 o
  -6   8   6     3132.80     2937.37    133.08 o
  -5   8   6      144.23      142.45     18.58 o
  -4   8   6      255.53      219.00     16.96 o
  -3   8   6     1254.70     1266.86     42.81 o
  -2   8   6      821.24      843.48     30.52 o
  -1   8   6      176.85      197.82     17.98 o
   0   8   6       40.01       42.16     19.18 o
   1   8   6      472.92      543.08     25.85 o
   2   8   6       95.71       95.66     14.34 o
   3   8   6      110.43      122.29     25.18 o
   4   8   6       11.37       46.76     23.98 o
   5   8   6     1416.88     1377.57     85.12 o
  -9   9   6       64.24       74.33     28.77 o
  -8   9   6      158.42      209.81     34.77 o
  -7   9   6      274.82      330.90     35.97 o
  -6   9   6      312.95      318.91     33.57 o
  -5   9   6     1358.72     1414.73     74.33 o
  -4   9   6     3243.73     3338.72    137.88 o
  -3   9   6      147.67      164.12     14.99 o
  -2   9   6      121.15      132.36     22.18 o
  -1   9   6      437.03      444.28     50.35 o
   0   9   6      285.88      354.35     64.14 o
   1   9   6      846.58     1023.88     57.55 o
   2   9   6      422.03      532.32     41.96 o
   3   9   6        0.87      -23.38     15.59 o
   4   9   6     1009.98     1065.85     71.94 o
  -8  10   6      598.62      582.68     52.75 o
  -7  10   6      187.07      129.48     27.58 o
  -6  10   6       40.73       28.77     17.98 o
  -5  10   6      301.87      336.90     33.57 o
  -4  10   6       69.92       99.51     20.38 o
  -3  10   6       79.83       77.93     17.98 o
  -2  10   6      676.69      650.92     29.24 o
  -1  10   6        3.47        9.59     13.19 o
   0  10   6     1308.82     1312.82     68.34 o
   1  10   6      298.82      304.53     31.17 o
   2  10   6       41.09       49.16     21.58 o
   3  10   6     1483.76     1537.02     86.32 o
  -7  11   6        6.66       -1.20     17.98 o
  -6  11   6     1076.65      967.53     63.54 o
  -5  11   6      492.15      509.54     41.96 o
  -4  11   6        9.50       17.98     15.59 o
  -3  11   6      247.05      291.34     28.77 o
  -2  11   6       30.25       23.98     15.59 o
  -1  11   6      352.26      472.38     37.17 o
   0  11   6       91.84       92.32     20.38 o
   1  11   6        5.30        7.19     16.78 o
   2  11   6       11.84       38.37     23.98 o
  -6  12   6       70.87       38.37     21.58 o
  -5  12   6       33.25       74.33     21.58 o
  -4  12   6      443.32      378.86     35.97 o
  -2  12   6      918.35      899.19     55.15 o
  -1  12   6      750.07      737.34     51.55 o
   0  12   6       12.11       27.58     20.38 o
   1  12   6     1074.11     1113.80     69.54 o
  -4  13   6      313.15      359.68     38.37 o
  -3  13   6       43.91       58.75     21.58 o
  -2  13   6        0.14       -8.39     17.98 o
   2 -13   7      635.64      609.05     58.75 o
   3 -13   7      461.57      466.38     51.55 o
   4 -13   7       63.59       45.56     25.18 o
  -1 -12   7        7.39       14.39     25.18 o
   0 -12   7      444.65      424.42     47.96 o
   1 -12   7        1.51       -7.19     21.58 o
   2 -12   7       69.76       81.53     28.77 o
   3 -12   7        1.01       -8.39     17.98 o
   4 -12   7     1570.72     1620.95     97.11 o
   5 -12   7      198.19      218.20     39.56 o
   6 -12   7        4.93       -2.40     21.58 o
  -2 -11   7     1077.01     1112.60     79.13 o
  -1 -11   7      101.15      116.54     19.59 o
   0 -11   7      492.95      462.57     31.92 o
   1 -11   7      689.58      685.88     37.90 o
   2 -11   7      212.64      273.17     31.17 o
   3 -11   7      240.91      230.92     23.21 o
   4 -11   7        0.34       -5.33     12.10 o
   5 -11   7      234.52      231.20     23.88 o
   6 -11   7      203.44      200.54     23.21 o
   7 -11   7      275.54      310.52     45.56 o
  -4 -10   7       45.84       29.97     29.97 o
  -3 -10   7       28.22       29.39     16.13 o
  -2 -10   7      243.36      261.12     24.91 o
  -1 -10   7      235.58      272.51     24.41 o
   0 -10   7      585.83      555.41     33.03 o
   1 -10   7        7.15       11.99     14.39 o
   2 -10   7      517.81      568.00     32.56 o
   3 -10   7      219.99      224.73     21.51 o
   4 -10   7      357.55      359.68     35.97 o
   5 -10   7      228.40      235.25     38.97 o
   6 -10   7      262.29      244.84     34.77 o
   7 -10   7      146.73      123.42     21.14 o
   8 -10   7      204.13      183.04     53.95 o
  -5  -9   7        2.63       23.80     16.70 o
  -4  -9   7      456.57      430.96     32.24 o
  -3  -9   7       25.52       24.49     14.39 o
  -2  -9   7        6.73       16.63     12.38 o
  -1  -9   7      843.09      823.17     43.76 o
   0  -9   7      173.40      178.84     19.44 o
   1  -9   7     1457.10     1470.79     56.95 o
   2  -9   7      354.49      327.55     25.78 o
   3  -9   7      474.54      441.42     27.94 o
   4  -9   7     1470.25     1509.96     58.81 o
   5  -9   7     1025.55     1069.66     47.45 o
   6  -9   7      138.89      118.72     23.38 o
   7  -9   7      993.83      987.66     48.70 o
   8  -9   7        7.07        4.34     14.12 o
  -5  -8   7      659.80      643.28     40.10 o
  -4  -8   7      863.96      941.65     46.77 o
  -3  -8   7      396.50      377.16     28.16 o
  -2  -8   7      619.25      588.40     33.03 o
  -1  -8   7        8.06        0.27     11.23 o
   0  -8   7        3.00       -1.29     12.59 o
   1  -8   7       38.45       21.86     10.92 o
   2  -8   7     1111.94     1075.68     44.50 o
   3  -8   7       11.81        8.39     14.39 o
   4  -8   7     3271.94     3298.33    104.23 o
   5  -8   7        0.55        5.82     11.78 o
   6  -8   7      208.63      130.94     22.18 o
   7  -8   7       83.83       97.66     18.59 o
   8  -8   7      533.30      481.37     34.73 o
   9  -8   7      496.62      478.47     82.13 o
  -6  -7   7       88.77      103.37     21.85 o
  -5  -7   7      126.14      134.85     21.31 o
  -4  -7   7      206.17      205.02     29.37 o
  -3  -7   7       42.95       42.53     14.12 o
  -2  -7   7       94.52      123.10     32.37 o
  -1  -7   7     1519.39     1496.71     55.49 o
   0  -7   7     3161.33     3000.91    172.65 o
   1  -7   7        9.57        5.99      9.33 o
   2  -7   7     1540.88     1460.37     73.13 o
   3  -7   7     1643.58     1582.88     56.78 o
   4  -7   7      232.05      253.05     20.76 o
   5  -7   7     2055.60     2079.36     72.89 o
   6  -7   7       44.03       62.28     14.34 o
   7  -7   7      349.76      381.57     28.82 o
   8  -7   7       78.40       70.14     18.65 o
   9  -7   7      189.24      183.28     31.17 o
  -7  -6   7      624.10      593.53     41.31 o
  -6  -6   7      999.06     1005.02     54.55 o
  -5  -6   7       31.97       47.68     16.39 o
  -4  -6   7      209.70      211.51     20.65 o
  -3  -6   7       47.53       74.62     14.98 o
  -2  -6   7       34.03       46.64     12.96 o
  -1  -6   7      155.65      141.68     35.97 o
   0  -6   7      651.39      617.82     31.17 o
   1  -6   7     1062.95     1175.17     43.65 o
   2  -6   7     6165.57     6109.85    171.25 o
   3  -6   7      137.71      127.69     14.41 o
   4  -6   7       71.88       72.12     12.72 o
   5  -6   7      175.98      193.99     28.17 o
   6  -6   7      488.34      479.65     32.37 o
   7  -6   7     2492.39     2665.47     91.56 o
   8  -6   7      612.53      573.99     36.42 o
   9  -6   7      116.09      111.14     22.04 o
  -7  -5   7      943.81     1030.62     52.86 o
  -6  -5   7      318.81      318.67     28.31 o
  -5  -5   7      386.72      380.75     27.54 o
  -4  -5   7      386.96      334.82     48.56 o
  -3  -5   7      305.15      306.58     22.36 o
  -2  -5   7     3345.42     2946.59     90.71 o
  -1  -5   7      317.52      374.77     21.99 o
   0  -5   7      727.06      701.15     30.52 o
   1  -5   7       85.05      113.18     12.27 o
   2  -5   7     2784.29     2759.93    118.69 o
   3  -5   7     3212.38     3114.16     93.68 o
   4  -5   7      418.96      368.72     22.89 o
   5  -5   7     1605.99     1532.78     56.37 o
   6  -5   7      201.91      226.89     21.14 o
   7  -5   7      119.92      149.33     20.35 o
   8  -5   7      115.89      137.35     21.19 o
   9  -5   7     1132.81     1090.43     70.14 o
  -8  -4   7      846.85      857.88     48.82 o
  -7  -4   7        6.23       20.02     16.89 o
  -6  -4   7      120.62       93.18     18.59 o
  -5  -4   7       50.99       51.78     27.58 o
  -4  -4   7      231.45      247.63     20.29 o
  -3  -4   7     2079.18     1942.31     65.28 o
  -2  -4   7      125.11      154.03     13.97 o
  -1  -4   7     2009.59     2364.04     94.33 o
   0  -4   7     9797.79     9913.23    217.12 o
   1  -4   7     2969.12     3140.38     76.83 o
   2  -4   7     1750.58     1680.22     45.06 o
   3  -4   7     3908.06     3755.85    109.36 o
   4  -4   7       14.04       18.31      9.59 o
   5  -4   7      156.59      136.32     16.52 o
   6  -4   7     1813.56     1848.61     66.55 o
   7  -4   7      316.89      346.35     27.46 o
   8  -4   7       49.75       58.43     17.98 o
   9  -4   7       12.97       11.03     34.77 o
  -8  -3   7      155.87      183.59     25.60 o
  -7  -3   7      172.14      162.62     34.77 o
  -6  -3   7      594.35      602.00     35.17 o
  -5  -3   7      516.00      461.16     47.36 o
  -4  -3   7     1268.61     1228.82     47.05 o
  -3  -3   7        4.19        9.28      8.02 o
  -2  -3   7      503.54      497.71     19.83 o
  -1  -3   7      674.01      702.99     33.40 o
   0  -3   7      643.67      570.86     16.93 o
   1  -3   7        0.86        7.22      5.03 o
   2  -3   7      887.43      812.97     40.32 o
   3  -3   7     1791.41     1729.82     45.91 o
   4  -3   7     5366.74     5024.66    143.27 o
   5  -3   7       34.01       42.58     18.58 o
   6  -3   7      200.41      202.14     40.16 o
   7  -3   7     1695.76     1638.29     63.97 o
   8  -3   7      448.29      458.13     33.03 o
   9  -3   7       74.90      119.23     22.36 o
  -9  -2   7       17.10       12.69     18.58 o
  -8  -2   7      214.87      208.96     25.26 o
  -7  -2   7        1.83       22.78     21.58 o
  -6  -2   7      449.50      517.20     50.35 o
  -5  -2   7     2541.16     2390.82     79.26 o
  -4  -2   7      564.03      606.55     30.09 o
  -3  -2   7       51.30       51.24      8.52 o
  -2  -2   7     9691.57     9688.27    191.39 o
  -1  -2   7      148.42      103.76      7.16 o
   0  -2   7     4409.15     4456.06     86.62 o
   1  -2   7     1751.61     1784.74     38.21 o
   2  -2   7      593.05      679.50     22.32 o
   3  -2   7      592.45      759.90     36.50 o
   4  -2   7      307.50      278.34     29.44 o
   5  -2   7      823.62      968.54     40.26 o
   6  -2   7     3185.66     3107.81    111.50 o
   7  -2   7      546.99      573.57     62.34 o
   8  -2   7       27.50       56.01     18.58 o
   9  -2   7      941.36      947.15    109.70 o
  -9  -1   7       28.64      -14.06     14.86 o
  -8  -1   7       13.28       30.45     30.57 o
  -7  -1   7      352.86      306.50     26.24 o
  -6  -1   7       50.51       38.58     14.12 o
  -5  -1   7        0.72       26.38     11.51 o
  -4  -1   7     1264.87     1311.11     38.53 o
  -3  -1   7     1239.66     1035.61     30.68 o
  -2  -1   7      128.01      183.28      8.83 o
  -1  -1   7      994.24     1151.27     26.07 o
   0  -1   7    16573.31    16808.19    309.62 o
   1  -1   7      593.17      709.83     27.00 o
   2  -1   7     8490.26     7998.52    151.21 o
   3  -1   7     5690.73     5709.68    128.28 o
   4  -1   7     2186.05     2268.90     58.11 o
   5  -1   7     1350.36     1319.98    103.11 o
   6  -1   7      228.37      172.63     18.59 o
   7  -1   7       67.73       58.68     15.59 o
   8  -1   7       18.16       29.63     16.13 o
   9  -1   7      372.57      322.84     38.97 o
  -9   0   7      498.72      504.69     36.87 o
  -8   0   7      666.38      702.89     39.82 o
  -7   0   7     1411.71     1418.40     62.34 o
  -6   0   7      386.80      397.50     26.24 o
  -5   0   7        6.58        7.34     10.37 o
  -4   0   7     4660.60     4454.33    121.59 o
  -3   0   7      294.53      343.14     17.46 o
  -2   0   7       84.86       97.81      6.39 o
  -1   0   7      909.20      914.23     24.43 o
   0   0   7      305.33      285.70     10.34 o
   1   0   7      674.17      666.68     18.91 o
   2   0   7      219.26      229.21     11.77 o
   3   0   7     5775.83     6256.37    147.99 o
   4   0   7     8890.92     8298.27    254.45 o
   5   0   7     4844.77     4805.60    136.99 o
   6   0   7      115.17       96.51     16.13 o
   7   0   7     1035.48      964.77     44.72 o
   8   0   7      512.55      528.84     34.14 o
   9   0   7       84.03       91.09     22.78 o
  -9   1   7      197.05      157.76     23.30 o
  -8   1   7      680.86      705.74     64.74 o
  -7   1   7      519.83      520.25    101.31 o
  -6   1   7      168.89      158.74     19.78 o
  -5   1   7     7617.60     7331.97    181.83 o
  -4   1   7     3670.07     3612.85     85.36 o
  -3   1   7      262.78      284.58     12.61 o
  -2   1   7     4486.38     4547.76     86.61 o
  -1   1   7      638.94      512.22     17.80 o
   0   1   7     1483.66     1312.45     37.30 o
   1   1   7     5314.03     5419.42    144.54 o
   2   1   7      498.52      497.89     13.69 o
   3   1   7        1.33       10.35      7.76 o
   4   1   7        0.08        9.66      6.64 o
   5   1   7     1817.66     1829.89     51.10 o
   6   1   7      168.35      114.85     16.99 o
   7   1   7      701.23      657.13     36.84 o
   8   1   7       85.23       53.37     17.51 o
   9   1   7      336.89      300.93     47.96 o
  -9   2   7     1917.02     1866.59     73.74 o
  -8   2   7      117.18      109.97     18.65 o
  -7   2   7      424.41      445.12     37.77 o
  -6   2   7     1952.61     1880.45     79.73 o
  -5   2   7      157.74      131.32     11.91 o
  -4   2   7     3668.56     4010.16    236.79 o
  -3   2   7     5643.29     5926.94    112.23 o
  -2   2   7      209.76      289.62     13.49 o
  -1   2   7      307.07      239.79     13.19 o
   1   2   7       88.41       99.67      7.19 o
   2   2   7     7891.29     7612.20    164.72 o
   3   2   7     2046.88     1721.99    122.29 o
   4   2   7       54.64      101.48     13.82 o
   5   2   7     1549.48     1498.60     44.37 o
   6   2   7      209.08      177.16     19.01 o
   7   2   7       12.37        4.95     13.25 o
   8   2   7      252.34      224.20     40.76 o
  -9   3   7      443.85      451.41     31.78 o
  -8   3   7        2.86        3.60     11.87 o
  -7   3   7     2700.46     2526.41     83.07 o
  -6   3   7     2659.71     2803.86     93.92 o
  -5   3   7       81.47      106.32     16.78 o
  -4   3   7     2041.91     1855.88     85.36 o
  -3   3   7     4165.95     4084.51    112.74 o
  -2   3   7     1470.87     1562.55     49.16 o
   1   3   7     1509.81     1529.65     43.24 o
   2   3   7     4227.26     4334.48    119.11 o
   3   3   7      634.30      636.13     20.64 o
   4   3   7      460.99      414.05     24.59 o
   5   3   7     2553.14     2558.74    158.26 o
   6   3   7      202.99      196.30     23.98 o
   7   3   7      541.55      465.18     50.35 o
   8   3   7       13.65       -3.60     27.58 o
 -10   4   7      142.81       89.92     31.17 o
  -9   4   7       93.50       95.91     27.58 o
  -8   4   7      172.97      174.78     19.91 o
  -7   4   7      551.77      559.31     37.17 o
  -6   4   7      229.80      198.03     19.28 o
  -5   4   7      417.50      532.70     33.57 o
  -4   4   7      948.13      926.78     21.27 o
  -3   4   7      579.30      526.54     20.29 o
  -2   4   7     2800.62     2629.85     71.21 o
   1   4   7     2651.71     2505.18     69.52 o
   2   4   7        7.95       21.31      7.49 o
   3   4   7      729.66      708.52     21.65 o
   4   4   7       67.03       63.67     10.77 o
   5   4   7     1337.75     1357.42     54.26 o
   6   4   7       84.65      101.91     28.77 o
   7   4   7       67.11       65.94     29.97 o
   8   4   7      620.33      612.65     62.34 o
  -9   5   7      737.09      672.60     56.35 o
  -8   5   7     1112.89     1120.78     46.77 o
  -7   5   7     1583.08     1709.67     88.72 o
  -6   5   7       18.12       47.33     20.38 o
  -5   5   7      433.68      438.64     18.33 o
  -4   5   7      666.72      711.06     28.31 o
  -3   5   7      793.87      747.55     25.85 o
  -2   5   7      158.27      228.59      9.33 o
   0   5   7     3002.39     2873.83    109.10 o
   1   5   7       46.94       65.94      7.17 o
   2   5   7     2506.03     2477.24     72.91 o
   3   5   7     2541.03     2387.85     74.60 o
   4   5   7      557.28      538.32     20.64 o
   5   5   7      352.80      374.65     24.58 o
   6   5   7      203.31      169.05     34.77 o
   7   5   7       16.25      -29.97     25.18 o
  -9   6   7     1376.89     1411.14     87.52 o
  -8   6   7        2.42       -4.80     16.78 o
  -7   6   7       29.07       31.17     16.78 o
  -6   6   7     3702.05     3638.68     87.53 o
  -5   6   7      621.17      567.83     28.31 o
  -4   6   7       81.14      110.67     11.78 o
  -3   6   7     1686.60     1834.77     54.26 o
  -2   6   7     1485.47     1331.91     39.00 o
  -1   6   7      760.06      731.35     22.89 o
   0   6   7      188.39      170.86     23.38 o
   1   6   7       14.29        8.95      6.32 o
   2   6   7      184.86      248.36     16.89 o
   3   6   7     1019.11     1072.99     82.73 o
   4   6   7      817.95      660.61     49.16 o
   5   6   7      171.89      123.49     28.77 o
   6   6   7      553.51      567.09     53.95 o
  -9   7   7      169.17      149.87     31.17 o
  -8   7   7       96.87      166.65     29.97 o
  -7   7   7        8.00        9.59     15.59 o
  -6   7   7      326.02      382.46     44.36 o
  -5   7   7      830.45      879.85     37.17 o
  -4   7   7      410.42      433.16     28.17 o
  -3   7   7     2366.93     2387.24     69.94 o
  -2   7   7     7184.28     7254.28    192.87 o
  -1   7   7      729.20      790.71     26.28 o
   0   7   7      837.16      708.86     25.43 o
   1   7   7      401.48      342.87     31.77 o
   2   7   7      188.30      175.81     15.26 o
   3   7   7      134.89      114.25     15.67 o
   4   7   7      215.01      209.81     29.97 o
   5   7   7      261.55      290.14     37.17 o
   6   7   7      395.49      364.47     47.96 o
  -9   8   7       38.76       15.59     21.58 o
  -8   8   7     1189.33     1089.82     70.74 o
  -7   8   7      749.81      767.31     55.15 o
  -6   8   7      166.08      196.62     26.38 o
  -5   8   7     1369.53     1406.85     51.28 o
  -4   8   7      132.45       82.74     11.87 o
  -3   8   7      383.46      400.56     19.91 o
  -2   8   7       49.43       60.56     22.18 o
  -1   8   7      318.42      329.70     23.98 o
   0   8   7     4783.34     4947.39    136.49 o
   1   8   7      245.29      327.74     26.98 o
   2   8   7      138.47      165.74     16.04 o
   3   8   7      124.14       98.31     23.98 o
   4   8   7      934.09      845.24     58.75 o
   5   8   7      203.99      206.22     38.37 o
  -8   9   7       94.16      111.50     28.77 o
  -7   9   7      171.92      184.63     29.97 o
  -6   9   7       91.18      129.48     23.98 o
  -5   9   7      889.64      846.44     52.75 o
  -4   9   7     4028.34     4029.02    116.99 o
  -3   9   7       22.89       17.98      8.48 o
  -2   9   7       41.82       67.94     20.38 o
  -1   9   7      312.30      290.14     17.80 o
   0   9   7      217.17      194.78     14.82 o
   1   9   7       90.99      128.29     20.38 o
   2   9   7      297.46      338.10     33.57 o
   3   9   7      288.11      352.48     38.37 o
   4   9   7     1779.59     1742.04     97.11 o
  -8  10   7      246.50      201.42     33.57 o
  -7  10   7      184.61      230.19     32.37 o
  -6  10   7        2.63       10.79     16.78 o
  -5  10   7      104.72      171.45     25.18 o
  -4  10   7       45.20       68.34     16.78 o
  -3  10   7        7.44       -1.20     11.99 o
  -2  10   7     2539.20     2632.84    112.70 o
  -1  10   7      324.03      278.15     25.18 o
   0  10   7       79.48       69.54     17.98 o
   1  10   7        1.72        7.19     15.59 o
   2  10   7      258.30      167.85     27.58 o
   3  10   7       25.33       46.76     23.98 o
  -7  11   7      127.52      124.69     28.77 o
  -6  11   7      454.66      496.36     44.36 o
  -5  11   7        4.85        0.00     15.59 o
  -4  11   7      211.15      220.60     27.58 o
  -3  11   7      154.08      175.04     22.78 o
  -2  11   7      163.57       99.51     19.18 o
  -1  11   7        5.40       22.78     15.59 o
   0  11   7     1645.87     1733.65     86.32 o
   1  11   7      539.55      539.52     44.36 o
   2  11   7      791.18      790.09     57.55 o
  -6  12   7       48.51        9.59     19.18 o
  -5  12   7      118.44      121.09     25.18 o
  -4  12   7      883.97      890.80     55.15 o
  -2  12   7      109.63      109.10     21.58 o
  -1  12   7      275.55      406.44     35.97 o
   0  12   7       57.46       17.98     19.18 o
   3 -13   8      206.59      221.80     39.56 o
  -1 -12   8     1003.18      887.21     69.54 o
   0 -12   8      650.95      678.59     61.15 o
   1 -12   8      352.40      330.90     43.16 o
   2 -12   8      624.71      720.55     62.34 o
   3 -12   8       22.39       28.37     15.19 o
   4 -12   8      186.15      239.79     38.37 o
   5 -12   8        2.91        8.39     23.98 o
  -2 -11   8      875.46      738.54     63.54 o
  -1 -11   8       12.23       13.12     14.12 o
   0 -11   8       41.95       63.00     34.77 o
   1 -11   8      801.94      841.64     43.21 o
   2 -11   8       64.62       23.29     20.38 o
   3 -11   8      152.67      138.53     20.38 o
   4 -11   8     1173.60     1209.89     53.71 o
   5 -11   8        3.02      -21.58     14.39 o
   6 -11   8      279.74      272.65     26.61 o
   7 -11   8      307.20      306.93     45.56 o
  -3 -10   8      674.27      684.12     41.91 o
  -2 -10   8      382.52      341.96     28.67 o
  -1 -10   8      574.53      518.42     33.03 o
   0 -10   8      301.30      278.20     49.16 o
   1 -10   8      334.39      329.16     26.12 o
   2 -10   8        9.49       32.67     13.25 o
   3 -10   8      119.70      137.70     18.59 o
   4 -10   8       53.67       53.99     20.38 o
   5 -10   8      536.57      591.42     35.84 o
   6 -10   8      584.38      536.13     35.11 o
   7 -10   8       96.73       69.74     18.21 o
   8 -10   8      128.09      160.05     37.77 o
  -4  -9   8     1943.79     1983.28     77.94 o
  -3  -9   8      514.48      492.56     33.41 o
  -2  -9   8      271.61      247.70     23.30 o
  -1  -9   8     1190.87     1322.49     54.24 o
   0  -9   8       12.30        1.47     17.98 o
   1  -9   8     1179.19     1079.79     46.60 o
   2  -9   8     3390.49     3233.31    103.42 o
   3  -9   8      206.48      216.82     21.14 o
   4  -9   8        0.55        4.80     15.59 o
   5  -9   8      613.39      585.30     34.63 o
   6  -9   8      212.45      202.97     22.45 o
   7  -9   8      123.93      167.67     29.37 o
   8  -9   8        3.76       18.18     15.67 o
  -5  -8   8      125.34      111.70     21.85 o
  -4  -8   8      220.16      241.64     25.00 o
  -3  -8   8      166.07      201.29     22.36 o
  -2  -8   8      217.12      261.82     22.70 o
  -1  -8   8      562.58      598.51     33.48 o
   0  -8   8        1.18        2.59     10.57 o
   1  -8   8      899.86      855.54     71.94 o
   2  -8   8      319.16      393.99     41.96 o
   3  -8   8     1263.99     1379.51     53.39 o
   4  -8   8     1008.59      913.52     41.91 o
   5  -8   8     1278.71     1189.28     75.53 o
   6  -8   8      987.47      931.80     51.55 o
   7  -8   8        1.42        3.30     21.58 o
   8  -8   8      117.33      112.46     21.19 o
   9  -8   8        2.84      -24.31     23.38 o
  -6  -7   8     1279.20     1306.29     60.03 o
  -5  -7   8      328.01      336.00     28.31 o
  -4  -7   8      543.75      495.00     32.08 o
  -3  -7   8     1859.05     1958.77     71.20 o
  -2  -7   8       12.71        8.44     10.87 o
  -1  -7   8      106.75      104.02     16.04 o
   0  -7   8     3262.65     3045.09     94.95 o
   1  -7   8      172.37      182.03     17.24 o
   2  -7   8      172.68      180.77     16.96 o
   3  -7   8       43.32       61.15     17.98 o
   4  -7   8      910.07      808.32     40.76 o
   5  -7   8      459.47      517.20     38.37 o
   6  -7   8      401.13      431.51     29.24 o
   7  -7   8       33.48       41.46     20.98 o
   8  -7   8      688.37      748.24     71.94 o
   9  -7   8       13.34       22.30     16.89 o
  -7  -6   8       21.48       38.16     19.27 o
  -6  -6   8      112.04      146.24     22.84 o
  -5  -6   8        1.42        8.24     12.86 o
  -4  -6   8     1417.66     1517.10     95.91 o
  -3  -6   8      806.44     1045.49    106.70 o
  -2  -6   8      324.45      408.84     25.43 o
  -1  -6   8     1712.52     1943.51     66.11 o
   0  -6   8        4.35       19.08     10.07 o
   1  -6   8      813.63      924.49     46.76 o
   2  -6   8     5623.89     5251.46    270.96 o
   3  -6   8      279.31      278.78     20.35 o
   4  -6   8       32.89       13.10     16.78 o
   5  -6   8       30.57       53.24     13.97 o
   6  -6   8      613.71      540.57     35.37 o
   7  -6   8      319.44      359.54     27.94 o
   8  -6   8      138.89      170.32     23.21 o
   9  -6   8       14.33       12.02     15.53 o
  -7  -5   8      543.87      624.99     89.32 o
  -6  -5   8       46.60       65.21     18.58 o
  -5  -5   8      301.99      297.73     43.16 o
  -4  -5   8      102.86      121.70     18.09 o
  -3  -5   8       85.06       59.95     13.49 o
  -2  -5   8        1.12        7.19     13.19 o
  -1  -5   8     1656.93     1878.24     64.14 o
   0  -5   8        4.16       12.45      8.87 o
   1  -5   8     2630.46     2668.65     92.32 o
   2  -5   8     1337.73     1485.92     71.34 o
   3  -5   8     1964.08     2119.72     68.67 o
   4  -5   8      201.78      233.13     19.06 o
   5  -5   8       86.11       84.29     14.82 o
   6  -5   8      966.52      991.93     44.45 o
   7  -5   8      121.48      112.95     19.06 o
   8  -5   8       19.36       31.75     14.82 o
   9  -5   8      231.91      212.80     25.85 o
  -8  -4   8      541.32      535.54     39.60 o
  -7  -4   8       37.44       15.59     16.70 o
  -6  -4   8     2272.82     2511.43     88.12 o
  -5  -4   8      182.57      294.54     24.06 o
  -4  -4   8       24.43       56.49     18.58 o
  -3  -4   8     2539.43     2638.85     84.35 o
  -2  -4   8     2954.95     2992.84     91.13 o
  -1  -4   8       87.98       80.63     11.99 o
   0  -4   8     2158.88     2127.65     66.55 o
   1  -4   8     1404.80     1422.23     69.87 o
   2  -4   8        9.01       29.55      7.36 o
   3  -4   8     3757.69     3772.68    110.63 o
   4  -4   8      800.48      676.15     30.93 o
   5  -4   8     1322.91     1303.14     50.39 o
   6  -4   8     3118.23     2919.33     94.94 o
   7  -4   8       18.01        8.47     13.49 o
   8  -4   8     1039.84     1069.57     51.24 o
   9  -4   8      435.60      413.92     33.88 o
  -8  -3   8      186.50      134.28     23.56 o
  -7  -3   8       78.50       88.23     28.77 o
  -6  -3   8      241.69      284.53     25.39 o
  -5  -3   8      351.76      335.67     25.26 o
  -4  -3   8      496.23      487.60     32.97 o
  -3  -3   8      255.50      357.96     21.99 o
  -2  -3   8      408.90      409.55     17.97 o
  -1  -3   8    10268.32    10921.48    238.35 o
   0  -3   8     4198.07     4727.25     93.07 o
   1  -3   8      644.71      735.19     20.21 o
   2  -3   8     1273.15     1189.35     60.55 o
   3  -3   8        2.10        7.38      7.39 o
   4  -3   8     3610.57     3854.30    114.02 o
   5  -3   8      778.18      720.06     45.56 o
   6  -3   8       52.95       87.29     22.18 o
   7  -3   8        5.05       10.19     11.87 o
   8  -3   8      113.50      124.22     29.37 o
   9  -3   8      317.28      402.84     57.55 o
  -8  -2   8      386.40      395.77     32.43 o
  -7  -2   8      924.14      954.20     46.91 o
  -6  -2   8       89.48      111.49     17.86 o
  -5  -2   8       45.24       23.40     12.96 o
  -4  -2   8       29.28       22.41     10.92 o
  -3  -2   8      293.19      276.70     35.83 o
  -2  -2   8      264.56      318.66     21.98 o
  -1  -2   8       42.97       82.49      6.69 o
   0  -2   8      724.74      748.62     19.78 o
   1  -2   8     2408.17     2541.66     52.45 o
   2  -2   8       25.15       13.19      6.78 o
   3  -2   8      456.97      457.34     18.89 o
   4  -2   8     7317.44     7397.53    166.81 o
   5  -2   8      209.47      210.36     18.59 o
   6  -2   8     1537.33     1449.25    125.89 o
   7  -2   8      229.28      219.19     22.17 o
   8  -2   8       13.19        0.38     14.67 o
   9  -2   8       37.13       14.69     16.70 o
  -9  -1   8      306.98      288.21     30.38 o
  -8  -1   8      785.86      872.65     73.73 o
  -7  -1   8      599.48      537.24     33.41 o
  -6  -1   8     2219.11     2240.73     77.57 o
  -5  -1   8     4717.19     4738.72    139.03 o
  -4  -1   8      466.25      609.01     32.51 o
  -3  -1   8     3220.59     3342.75     79.37 o
  -2  -1   8     2007.94     2260.34     54.91 o
  -1  -1   8      451.15      493.02     14.68 o
   0  -1   8       44.21       50.77      6.23 o
   1  -1   8      416.23      438.20     13.31 o
   2  -1   8     1188.60     1310.53     47.17 o
   3  -1   8     1982.23     2007.52     51.19 o
   4  -1   8      499.55      609.12     23.17 o
   5  -1   8       27.05       31.86     11.51 o
   6  -1   8      175.69      180.15     19.28 o
   7  -1   8       21.83       54.92     15.26 o
   8  -1   8      376.55      397.85     30.73 o
   9  -1   8      113.07       90.05     20.99 o
  -9   0   8      452.79      508.74     36.81 o
  -8   0   8      199.06      240.43     29.37 o
  -7   0   8        1.43       11.51     12.38 o
  -6   0   8      285.76      315.22     29.97 o
  -5   0   8        5.74       20.01     10.92 o
  -4   0   8     1349.79     1452.52     41.29 o
  -3   0   8     1809.71     2034.58     50.76 o
  -2   0   8      611.58      577.53     18.40 o
  -1   0   8     8044.33     8333.39    179.51 o
   0   0   8       93.19       84.08      5.36 o
   1   0   8      950.02     1026.66     34.10 o
   2   0   8      823.06      823.85     23.99 o
   3   0   8      607.98      553.53     19.98 o
   4   0   8     1144.54     1122.26     34.01 o
   5   0   8       94.37      107.09     16.48 o
   6   0   8      444.17      479.91     29.02 o
   7   0   8      311.34      269.01     24.41 o
   8   0   8       78.31       94.34     25.78 o
   9   0   8       67.14       39.56     31.17 o
  -9   1   8       40.87       40.79     32.37 o
  -8   1   8       68.20       66.54     16.96 o
  -7   1   8     1899.95     1956.12     70.36 o
  -6   1   8     2038.52     2301.79     76.72 o
  -5   1   8      297.21      382.64     29.06 o
  -4   1   8        5.64       22.53      7.55 o
  -3   1   8      153.01      161.72      9.34 o
  -2   1   8       68.68       89.40      5.19 o
  -1   1   8      273.20      279.34     15.59 o
   0   1   8      105.64      129.51      8.99 o
   1   1   8    18938.37    20176.65    524.77 o
   2   1   8     2880.17     3014.47     59.15 o
   3   1   8        7.02        7.00      7.76 o
   4   1   8      466.62      436.20     19.16 o
   5   1   8       99.95       85.86     11.26 o
   6   1   8      206.73      172.65     18.42 o
   7   1   8       86.09       53.92     15.75 o
   8   1   8       81.29      125.89     32.37 o
  -9   2   8       81.63      100.43     19.44 o
  -8   2   8      786.09      828.98     41.51 o
  -7   2   8       18.65       15.74     13.79 o
  -6   2   8      341.85      389.18     23.69 o
  -5   2   8      391.19      418.61     19.66 o
  -4   2   8       34.02       44.14      9.72 o
  -3   2   8     9738.88    10268.89    191.21 o
  -2   2   8       98.81      108.90      8.02 o
  -1   2   8      126.97      142.10     15.59 o
   0   2   8     3023.44     3303.40     88.59 o
   1   2   8        1.33        0.00      4.88 o
   2   2   8        0.76       -7.67      5.99 o
   3   2   8      414.25      428.91     16.15 o
   4   2   8     1200.18     1261.01     47.45 o
   5   2   8     4959.09     4847.43    115.08 o
   6   2   8       17.96        7.15     22.78 o
   7   2   8        2.36       10.17     13.07 o
   8   2   8     1281.99     1425.52     92.32 o
  -9   3   8        1.77        6.59     13.56 o
  -8   3   8      106.38      119.26     17.80 o
  -7   3   8       21.31       31.17     17.38 o
  -6   3   8      780.83      821.59     30.01 o
  -5   3   8      771.99      747.19     55.15 o
  -4   3   8       39.78       78.39      7.48 o
  -3   3   8       74.53       84.02      8.87 o
  -2   3   8       32.96       46.05      5.46 o
   1   3   8      121.01      157.72      9.33 o
   2   3   8     2318.96     2208.54     64.85 o
   3   3   8      718.14      738.26     23.11 o
   4   3   8       36.87       56.76      8.70 o
   5   3   8       38.65       58.00     15.19 o
   6   3   8      104.25      140.27     29.97 o
   7   3   8     1276.51     1408.74     88.72 o
   8   3   8      140.38      142.67     37.17 o
  -9   4   8       62.20       50.35     23.98 o
  -8   4   8      661.19      688.31     35.96 o
  -7   4   8      162.92      178.24     18.58 o
  -6   4   8        2.38        0.74     10.64 o
  -5   4   8      428.20      402.95     21.17 o
  -4   4   8      601.64      604.60     31.77 o
  -3   4   8     1226.91     1397.22     42.81 o
  -2   4   8      659.55      647.85     25.78 o
   1   4   8     2676.11     2434.63     67.82 o
   2   4   8      536.53      544.10     37.17 o
   3   4   8     5118.69     4704.28    133.10 o
   4   4   8       20.67        9.16      6.72 o
   5   4   8      333.46      369.69     19.01 o
   6   4   8     1479.42     1431.52     85.12 o
   7   4   8      950.62      995.11     74.33 o
  -9   5   8        3.48        7.19     20.38 o
  -8   5   8      564.75      583.88     49.16 o
  -7   5   8      851.45      762.52     52.75 o
  -6   5   8     3150.53     3194.81     78.37 o
  -5   5   8      229.54      241.69     38.37 o
  -4   5   8      194.71      150.99     12.63 o
  -3   5   8     7682.08     7434.60    197.53 o
   1   5   8        9.93       -0.60      4.88 o
   2   5   8      330.23      341.54     18.95 o
   3   5   8      883.40      918.65     36.87 o
   4   5   8      884.64      866.57     38.51 o
   5   5   8     1651.15     1516.64     85.12 o
   6   5   8      558.82      537.12     51.55 o
   7   5   8       18.44      116.30     34.77 o
  -9   6   8       69.94       87.52     27.58 o
  -8   6   8       32.16       11.99     19.18 o
  -7   6   8      315.13      302.13     19.51 o
  -6   6   8       21.15       16.27      5.29 o
  -5   6   8        6.08        7.30      9.21 o
  -4   6   8     1173.09     1137.32     39.82 o
  -3   6   8     2170.49     2143.45     61.89 o
  -2   6   8      413.99      358.62     13.56 o
   0   6   8     1319.55     1396.24     40.69 o
   1   6   8      553.36      491.05     20.35 o
   2   6   8      341.36      317.67     50.35 o
   3   6   8      311.85      271.70     19.91 o
   4   6   8       38.29       59.95     22.78 o
   5   6   8       10.87       46.76     25.18 o
   6   6   8       89.73       94.72     32.37 o
  -9   7   8       11.07       16.78     20.38 o
  -8   7   8      599.05      654.61     52.75 o
  -7   7   8      629.63      639.03     47.96 o
  -6   7   8      204.01      226.43     20.14 o
  -5   7   8      445.71      438.73     40.16 o
  -4   7   8     1728.18     1683.28     77.93 o
  -3   7   8      335.16      381.45     17.80 o
  -2   7   8      572.38      594.68     21.19 o
  -1   7   8      610.19      657.39     46.76 o
   0   7   8     1077.27     1105.52     35.61 o
   1   7   8      341.85      298.96     17.36 o
   2   7   8      648.88      648.88     29.24 o
   3   7   8     3459.57     3241.90    141.47 o
   4   7   8     2364.99     2234.80    110.30 o
   5   7   8      280.13      258.97     37.17 o
   6   7   8      145.38       76.73     29.97 o
  -9   8   8       52.00       20.38     21.58 o
  -8   8   8       34.71       89.92     25.18 o
  -7   8   8        2.46       22.78     17.98 o
  -6   8   8     1258.72     1327.21     71.94 o
  -5   8   8     1014.29     1043.15     41.54 o
  -4   8   8       92.15      103.61     11.87 o
  -3   8   8       99.92       87.06     14.99 o
  -2   8   8     1547.97     1573.13     70.14 o
  -1   8   8      577.16      486.76     28.77 o
   0   8   8       30.74       56.30      8.87 o
   1   8   8      284.57      279.30     17.36 o
   2   8   8        3.04       32.37     17.98 o
   3   8   8     1111.28     1089.82     64.74 o
   4   8   8        5.50        9.59     20.38 o
   5   8   8       15.11       52.75     27.58 o
  -8   9   8        2.12        3.60     19.18 o
  -7   9   8        2.05       -3.60     15.59 o
  -6   9   8      169.31      181.04     26.38 o
  -5   9   8      314.64      364.47     32.37 o
  -4   9   8     1679.85     1722.51     56.80 o
  -3   9   8      370.95      384.02     57.55 o
  -2   9   8      138.54      180.44     12.72 o
  -1   9   8      319.95      321.16     18.21 o
   0   9   8      126.02      136.14     12.72 o
   1   9   8     1601.92     1502.25     73.13 o
   2   9   8     1778.60     1726.45     85.12 o
   3   9   8      139.39       92.32     26.38 o
   4   9   8        3.94      -11.99     20.38 o
  -8  10   8      201.15      207.41     34.77 o
  -7  10   8      344.14      376.46     39.56 o
  -6  10   8       55.61      103.11     22.78 o
  -5  10   8       28.28       28.77     16.78 o
  -4  10   8       27.75       29.97     14.39 o
  -3  10   8       53.62       11.99     13.19 o
  -2  10   8      212.77      233.79     22.78 o
  -1  10   8      509.85      523.93     35.97 o
   0  10   8      375.69      505.95     37.17 o
   1  10   8     1397.05     1342.80     70.74 o
   2  10   8       33.74       81.53     22.78 o
   3  10   8        5.93      -10.79     20.38 o
  -7  11   8      111.50      129.48     27.58 o
  -6  11   8      455.57      436.41     40.76 o
  -5  11   8      823.67      950.75     58.75 o
  -4  11   8       96.66       83.92     20.38 o
  -3  11   8       50.63       74.33     16.78 o
  -2  11   8       10.25       16.78     14.39 o
  -1  11   8      798.02      815.27     49.16 o
   0  11   8       71.58       89.92     20.38 o
   1  11   8      268.48      272.16     31.17 o
   2  11   8       49.94      107.90     27.58 o
  -5  12   8       23.43       -5.99     15.59 o
  -4  12   8      651.81      645.02     45.56 o
  -2  12   8       19.46        1.20     14.39 o
  -1  12   8     1169.96     1279.25     69.54 o
   0  12   8        7.32      -11.99     16.78 o
   0 -12   9      100.78      142.67     34.77 o
   1 -12   9      217.81      181.04     35.97 o
   2 -12   9      490.12      487.18     34.14 o
   3 -12   9        1.32        7.49     23.38 o
   4 -12   9       17.63       31.38     18.58 o
   5 -12   9      480.89      544.31     56.35 o
  -2 -11   9      396.89      491.56     53.95 o
  -1 -11   9     1177.67     1055.59     94.72 o
   0 -11   9       84.28       61.47     46.16 o
   1 -11   9      161.31      187.97     22.78 o
   2 -11   9      809.73      856.77     51.55 o
   3 -11   9        0.10      -10.88     11.78 o
   4 -11   9      602.29      630.43     38.04 o
   5 -11   9       37.46       55.32     17.26 o
   6 -11   9       64.71       75.26     20.38 o
   7 -11   9      555.15      542.83     38.12 o
  -3 -10   9        1.79        4.08     15.53 o
  -2 -10   9      363.34      357.48     29.87 o
  -1 -10   9      646.46      591.84     47.96 o
   0 -10   9     1883.11     1891.64     71.60 o
   1 -10   9       56.13       33.29     14.34 o
   2 -10   9      376.72      397.54     53.35 o
   3 -10   9      338.51      317.22     26.24 o
   4 -10   9      111.75      171.00     40.76 o
   5 -10   9      792.15      821.26     59.95 o
   6 -10   9        0.26       21.78     15.19 o
   7 -10   9        7.32       11.32     14.98 o
  -4  -9   9      250.79      271.86     43.76 o
  -3  -9   9      327.19      341.71     28.67 o
  -2  -9   9       13.40       15.09     19.78 o
  -1  -9   9       76.78       63.39     39.56 o
   0  -9   9     2142.12     2066.18     73.74 o
   1  -9   9        0.75      -14.82     10.37 o
   2  -9   9     2844.45     2885.97     95.35 o
   3  -9   9        7.98       13.35     12.27 o
   4  -9   9        9.41       15.09     12.27 o
   5  -9   9     2764.78     2677.40     92.40 o
   6  -9   9        1.75       21.44     16.78 o
   7  -9   9      235.66      320.88     37.17 o
   8  -9   9      132.92      131.80     22.84 o
  -5  -8   9        2.51       -3.50     14.63 o
  -4  -8   9     3280.65     3296.28    111.02 o
  -3  -8   9     1197.09      956.48     57.55 o
  -2  -8   9      790.81      808.68     40.67 o
  -1  -8   9       38.35       22.47     13.12 o
   0  -8   9      300.23      253.06     64.14 o
   1  -8   9      182.33      155.68     17.74 o
   2  -8   9        5.38        1.44     10.57 o
   3  -8   9     1223.13     1166.63     79.73 o
   4  -8   9      520.84      513.58     92.92 o
   5  -8   9      706.01      718.13     70.14 o
   6  -8   9       41.79       64.44     35.97 o
   7  -8   9      214.18      256.26     25.85 o
   8  -8   9       12.04        1.74     13.97 o
  -6  -7   9      150.88      110.77     22.47 o
  -5  -7   9        2.80       12.56     15.51 o
  -4  -7   9      447.96      512.82     33.88 o
  -3  -7   9      865.60      872.25     42.76 o
  -2  -7   9     1951.23     1856.78     66.97 o
  -1  -7   9       13.71       11.33     12.10 o
   0  -7   9     6280.35     5928.57    170.40 o
   1  -7   9     1231.66     1194.04     47.05 o
   2  -7   9        7.14        8.58     10.92 o
   3  -7   9     1694.88     1639.70     69.54 o
   4  -7   9      113.15      104.26     16.52 o
   5  -7   9      614.47      642.44     35.17 o
   6  -7   9      116.70      133.42     31.17 o
   7  -7   9      272.25      309.43     27.94 o
   8  -7   9       50.65       46.98     31.17 o
   9  -7   9       26.82       51.21     19.06 o
  -6  -6   9     3061.26     2874.82    201.42 o
  -5  -6   9      490.02      402.58     30.87 o
  -4  -6   9      251.65      225.89     22.36 o
  -3  -6   9        6.97       13.85     12.10 o
  -2  -6   9       41.97       50.12     13.49 o
  -1  -6   9     1286.07     1269.07     49.17 o
   0  -6   9       28.65       37.51     11.99 o
   1  -6   9      489.86      437.74     25.39 o
   2  -6   9     3761.28     3490.63    105.54 o
   3  -6   9     5637.02     5428.74    221.80 o
   4  -6   9      195.51      219.52     28.77 o
   5  -6   9      783.24      841.97     50.95 o
   6  -6   9      181.79      167.73     37.17 o
   7  -6   9      588.87      561.71     35.17 o
   8  -6   9      935.62      875.22     46.15 o
   9  -6   9       41.97        1.78     16.52 o
  -7  -5   9      832.47      855.36     48.61 o
  -6  -5   9     1314.34     1317.04     58.33 o
  -5  -5   9      141.29      133.42     20.14 o
  -4  -5   9      556.27      491.47     31.17 o
  -3  -5   9       62.73       84.76     15.26 o
  -2  -5   9     5077.49     4910.94    143.27 o
  -1  -5   9      150.49      162.54     15.67 o
   0  -5   9      562.06      577.79     28.17 o
   1  -5   9      747.01      728.69     31.78 o
   2  -5   9      626.25      598.20     28.39 o
   3  -5   9     2873.40     2822.06     88.17 o
   4  -5   9      618.40      573.97     44.36 o
   5  -5   9     2301.55     2382.43     80.11 o
   6  -5   9      432.00      485.80     30.48 o
   7  -5   9      547.42      566.54     34.76 o
   8  -5   9       12.27       -9.82     27.58 o
   9  -5   9      760.42      797.24     47.05 o
  -7  -4   9        2.69       -0.71     22.78 o
  -6  -4   9        0.81       24.11     14.98 o
  -5  -4   9      247.08      274.69     24.15 o
  -4  -4   9        7.48        8.71     13.79 o
  -3  -4   9     2335.24     2193.40     73.33 o
  -2  -4   9      455.62      454.08     25.00 o
  -1  -4   9       57.67       59.40     10.57 o
   0  -4   9     4357.59     4132.72    119.11 o
   1  -4   9     3263.50     3386.70     98.56 o
   2  -4   9      232.19      271.36     14.76 o
   3  -4   9     1732.98     1727.56     58.92 o
   4  -4   9      114.47      123.30     14.67 o
   5  -4   9        8.86       19.78     11.87 o
   6  -4   9     2026.67     1929.37    109.70 o
   7  -4   9      408.36      385.80     28.79 o
   8  -4   9      304.34      344.86     40.16 o
   9  -4   9      101.55      108.41     22.17 o
  -8  -3   9     1617.22     1611.05     86.32 o
  -7  -3   9      232.61      228.62     25.76 o
  -6  -3   9       49.12       54.49     16.70 o
  -5  -3   9       21.74       30.19     21.58 o
  -4  -3   9     2609.70     2564.45    107.90 o
  -3  -3   9      168.30      178.88     21.58 o
  -2  -3   9        1.26        1.01      6.35 o
  -1  -3   9        0.44        3.60      5.97 o
   0  -3   9     6660.17     7204.00    160.13 o
   1  -3   9       49.75       39.09      6.95 o
   2  -3   9     1142.08     1280.91     61.15 o
   3  -3   9       22.01       18.69      7.06 o
   4  -3   9     2299.21     2165.48     70.35 o
   5  -3   9     1646.60     1650.25     59.73 o
   6  -3   9      295.14      336.78     29.97 o
   7  -3   9      483.73      513.93     32.56 o
   8  -3   9     1258.12     1114.84     52.09 o
   9  -3   9      650.08      506.82     36.81 o
  -8  -2   9       43.06       39.79     17.86 o
  -7  -2   9       37.79       26.28     15.26 o
  -6  -2   9       40.84       39.66     15.53 o
  -5  -2   9     3131.16     3203.16    100.88 o
  -4  -2   9     1781.19     1832.26     82.73 o
  -3  -2   9        4.00       11.51      7.40 o
  -2  -2   9     3923.38     3884.59    111.48 o
  -1  -2   9     6483.04     7061.35    156.43 o
   0  -2   9      862.93      956.11     27.67 o
   1  -2   9       12.12        9.19      5.54 o
   2  -2   9     2766.43     2965.47     72.18 o
   3  -2   9      909.29     1004.03     39.72 o
   4  -2   9       50.93       71.62      9.81 o
   5  -2   9      110.43       88.07     13.82 o
   6  -2   9      632.89      653.04     34.99 o
   7  -2   9      923.03      939.18     68.34 o
   8  -2   9      110.84       82.02     46.16 o
   9  -2   9      161.24      164.84     23.88 o
  -9  -1   9       41.60       85.12     20.74 o
  -8  -1   9        0.93       19.41     20.98 o
  -7  -1   9       68.32       76.93     17.24 o
  -6  -1   9     1271.76     1257.34     51.69 o
  -5  -1   9        2.78       10.00     12.10 o
  -4  -1   9       12.18       16.63      8.25 o
  -3  -1   9     1621.90     1574.74     42.91 o
  -2  -1   9     6485.19     6491.13    144.20 o
  -1  -1   9     1114.89     1340.31     30.09 o
   0  -1   9     1042.45     1014.06     27.67 o
   1  -1   9       86.49      137.31      7.29 o
   2  -1   9      259.47      265.23     12.83 o
   3  -1   9     8418.17     8447.20    186.42 o
   4  -1   9      375.00      341.38     26.21 o
   5  -1   9       26.19       30.06     11.75 o
   6  -1   9        2.43        3.60     25.18 o
   7  -1   9      872.08      750.24     62.34 o
   8  -1   9       12.95       14.67     17.98 o
   9  -1   9      349.47      418.43     51.55 o
  -9   0   9      243.23      251.33     27.54 o
  -8   0   9       54.37       83.07     19.06 o
  -7   0   9     1102.57     1054.82     50.95 o
  -6   0   9      849.82      898.09     79.73 o
  -5   0   9     1008.34      971.80     40.26 o
  -4   0   9      771.78      805.49     33.67 o
  -3   0   9     3651.95     4122.36     95.28 o
  -2   0   9      137.89      127.99      8.25 o
  -1   0   9      640.37      646.60     19.09 o
   0   0   9      416.23      382.47     12.46 o
   1   0   9     4199.25     4334.04     83.16 o
   2   0   9     2743.29     2643.88     62.74 o
   3   0   9       25.25       25.01      8.99 o
   4   0   9     1589.66     1562.98     43.53 o
   5   0   9     6669.55     6883.97    187.86 o
   6   0   9      351.43      400.66     36.57 o
   7   0   9      429.62      457.15     30.20 o
   8   0   9        9.63       19.02     15.53 o
   9   0   9        1.12        0.00     27.58 o
  -9   1   9      228.83      242.24     26.28 o
  -8   1   9      107.59       59.98     16.89 o
  -7   1   9     1775.84     1815.71     66.55 o
  -6   1   9       33.53       55.40     13.49 o
  -5   1   9     2403.08     2342.34     61.36 o
  -4   1   9    11982.19    12263.06    266.95 o
  -3   1   9      214.58      306.25     17.74 o
  -2   1   9     6550.84     6933.08    130.22 o
  -1   1   9      110.82      101.91      8.02 o
   0   1   9     1925.76     2032.21     57.65 o
   1   1   9     3561.41     3636.42    100.04 o
   2   1   9      582.14      658.04     16.49 o
   3   1   9       56.49       69.92     14.99 o
   4   1   9     1146.05     1213.47     91.12 o
   5   1   9      852.56      784.06     29.24 o
   6   1   9      112.50      129.78     16.99 o
   7   1   9     1097.94     1075.97     48.30 o
   8   1   9      326.17      381.26     47.96 o
  -9   2   9      546.64      647.42     56.35 o
  -8   2   9     1858.97     1976.94     89.92 o
  -7   2   9     1309.42     1218.99     49.59 o
  -6   2   9      107.56      104.44     12.65 o
  -5   2   9      184.85      231.52     15.86 o
  -4   2   9      883.02     1028.04     38.97 o
  -3   2   9     5950.18     6293.16    118.66 o
  -2   2   9        4.36       33.48      6.32 o
  -1   2   9      432.56      410.26     14.41 o
   0   2   9     5219.29     5088.86    135.22 o
   1   2   9      858.09     1014.35     32.18 o
   2   2   9      109.60      133.96     19.18 o
   3   2   9     5463.37     5202.02    227.20 o
   4   2   9      241.06      255.08     14.80 o
   5   2   9     1584.75     1674.14    136.68 o
   6   2   9        8.80        2.84     10.87 o
   7   2   9       27.57       11.99     20.38 o
   8   2   9      137.18       86.32     32.37 o
  -9   3   9     2064.20     2213.22    117.49 o
  -8   3   9      105.53      124.58     18.21 o
  -7   3   9      724.73      716.41     34.63 o
  -6   3   9     5492.20     5855.82    169.05 o
  -5   3   9      163.04      223.07     13.30 o
  -4   3   9      527.20      551.57     20.61 o
  -3   3   9      335.32      405.28     18.59 o
  -2   3   9      495.46      621.54     38.37 o
   1   3   9      301.24      320.05     13.97 o
   2   3   9     3069.97     2841.84     81.81 o
   3   3   9       16.46       37.79     10.37 o
   4   3   9     1383.91     1347.89     68.46 o
   5   3   9     1292.96     1437.61     42.47 o
   6   3   9      360.37      312.92     38.37 o
   7   3   9     1692.23     1570.59     95.91 o
   8   3   9      558.10      463.98     53.95 o
  -9   4   9      309.10      278.15     38.37 o
  -8   4   9       45.03       16.78     19.18 o
  -7   4   9     2039.28     2013.00     99.51 o
  -6   4   9        9.36       33.66      8.80 o
  -5   4   9        3.06       12.47      5.83 o
  -4   4   9     1222.79     1215.20     41.91 o
  -3   4   9     2723.92     2728.52     77.13 o
  -2   4   9     3317.43     3456.73     92.41 o
   1   4   9     1178.27     1238.17     37.30 o
   2   4   9        0.50       39.97      8.35 o
   3   4   9       27.21       15.84     10.19 o
   4   4   9       61.45      102.01     14.98 o
   5   4   9      122.59      118.89     13.42 o
   6   4   9       57.77      131.88     31.17 o
   7   4   9       25.42       40.76     29.97 o
  -9   5   9       25.43        9.59     21.58 o
  -8   5   9     1613.42     1761.22     94.72 o
  -7   5   9      302.05      239.74     31.77 o
  -6   5   9      643.09      573.61     56.92 o
  -5   5   9      826.19      865.73     41.36 o
  -4   5   9      421.59      531.49     24.41 o
  -3   5   9     3668.40     3491.34     96.22 o
   1   5   9      959.80      985.80     31.37 o
   2   5   9       15.28       -3.79      7.76 o
   3   5   9     2038.59     2110.70     86.92 o
   4   5   9       84.55      141.04     16.96 o
   5   5   9      497.21      432.81     43.16 o
   6   5   9      619.44      640.23     56.35 o
   7   5   9       13.55       23.98     29.97 o
  -9   6   9     1010.09     1010.69     70.74 o
  -8   6   9      297.98      296.13     35.97 o
  -7   6   9       79.81       32.37     17.98 o
  -6   6   9      203.23      213.07     22.78 o
  -5   6   9     1131.55     1143.07     43.60 o
  -4   6   9      894.67      937.24     34.26 o
  -3   6   9      408.25      369.41     16.52 o
  -2   6   9       85.67      139.08     10.79 o
   0   6   9       48.35       41.79      5.09 o
   1   6   9      175.30      223.97     13.12 o
   2   6   9      444.53      515.59     25.00 o
   3   6   9      502.84      548.82     28.79 o
   4   6   9      779.87      708.57     51.55 o
   5   6   9      950.61      802.08     59.95 o
   6   6   9       10.87       10.79     22.78 o
  -9   7   9       39.08        8.39     20.38 o
  -8   7   9      290.22      233.79     32.37 o
  -7   7   9      172.39      188.23     27.58 o
  -6   7   9       38.55       35.97     15.59 o
  -5   7   9     2014.87     2012.80     98.31 o
  -4   7   9      703.24      702.38     47.36 o
  -3   7   9      584.28      551.69     34.17 o
  -2   7   9     5037.33     4884.88    130.56 o
  -1   7   9      777.82      794.95     25.43 o
   0   7   9      313.44      287.35     14.41 o
   1   7   9     1149.39     1194.14     39.85 o
   2   7   9      370.31      339.59     20.35 o
   3   7   9        9.56       39.56     17.98 o
   4   7   9      102.48      146.27     28.77 o
   5   7   9        4.81        0.00     23.98 o
  -8   8   9      272.78      206.22     32.37 o
  -7   8   9      597.51      508.34     43.16 o
  -6   8   9        0.48       15.59     15.59 o
  -5   8   9      848.95      857.03     35.97 o
  -4   8   9      159.61      133.58     13.12 o
  -3   8   9      327.87      298.18     25.18 o
  -2   8   9      763.56      743.74     25.85 o
  -1   8   9      108.37      122.29     13.19 o
   0   8   9     1137.69     1101.48     88.12 o
   1   8   9      559.45      645.29     27.54 o
   2   8   9      238.82      218.20     26.38 o
   3   8   9      797.97      797.29     55.15 o
   4   8   9      223.22      179.84     31.17 o
   5   8   9      342.88      400.44     46.76 o
  -8   9   9       24.67       23.98     20.38 o
  -7   9   9      380.40      363.27     38.37 o
  -6   9   9      306.24      299.73     32.37 o
  -5   9   9        4.84       25.18     14.39 o
  -4   9   9     1388.15     1354.11     82.13 o
  -3   9   9      183.35      258.27     31.17 o
  -2   9   9      365.61      355.36     42.56 o
  -1   9   9      311.73      327.12     17.36 o
   0   9   9      122.36      150.49     12.72 o
   1   9   9       95.24       55.15     16.78 o
   2   9   9      455.41      434.01     38.37 o
   3   9   9       78.87       94.72     26.38 o
   4   9   9     1128.77      966.33     67.14 o
  -7  10   9      608.50      651.02     51.55 o
  -6  10   9        2.41        4.80     15.59 o
  -5  10   9      825.16      865.62     52.75 o
  -4  10   9     1050.08      983.12     55.15 o
  -3  10   9      254.32      315.32     27.58 o
  -2  10   9      626.86      604.26     37.17 o
  -1  10   9     1309.07     1330.81     64.74 o
   0  10   9        4.05       21.58     14.39 o
   1  10   9       73.21       86.32     21.58 o
   2  10   9       13.20      -16.78     17.98 o
   3  10   9      288.24      285.34     37.17 o
  -6  11   9      341.82      357.28     37.17 o
  -5  11   9       89.61       98.31     21.58 o
  -4  11   9      139.93      123.49     20.38 o
  -3  11   9      130.04      149.87     21.58 o
  -2  11   9        2.75      -16.19     10.79 o
  -1  11   9      208.56      153.46     21.58 o
   0  11   9      960.40      931.57     55.15 o
   1  11   9      149.05      101.91     23.98 o
  -5  12   9      222.80      223.00     28.77 o
  -4  12   9      110.01      172.65     25.18 o
  -2  12   9       37.75       32.37     17.98 o
  -1  12   9      106.27      118.69     22.78 o
   0 -12  10      776.90      737.34     64.74 o
   1 -12  10      741.54      679.79     59.95 o
   2 -12  10       56.72       35.85     16.78 o
   3 -12  10       50.74       34.51     16.63 o
   4 -12  10      661.24      865.34     47.00 o
   5 -12  10      356.18      380.06     49.16 o
  -2 -11  10      183.29      161.34     24.91 o
  -1 -11  10      498.91      491.74     35.11 o
   0 -11  10       60.15       42.87     22.78 o
   1 -11  10     1182.59     1214.16     55.41 o
   2 -11  10      178.73      224.39     39.56 o
   3 -11  10       13.40       24.29     14.67 o
   4 -11  10     1097.55     1242.80     56.72 o
   5 -11  10        3.12      -15.35     12.63 o
   6 -11  10       62.58       58.75     25.18 o
  -3 -10  10       14.54       -4.50     14.63 o
  -2 -10  10      328.32      318.37     29.17 o
  -1 -10  10      787.42      788.28     43.14 o
   0 -10  10      305.28      306.47     26.61 o
   1 -10  10      509.26      377.63     48.56 o
   2 -10  10      307.62      349.73     27.94 o
   3 -10  10        9.18        2.28     12.38 o
   4 -10  10      256.65      231.76     24.15 o
   5 -10  10       20.91       32.05     15.67 o
   6 -10  10     1069.42     1136.53     54.64 o
   7 -10  10       84.48       69.67     18.72 o
  -4  -9  10      137.86       98.31     21.31 o
  -3  -9  10     2906.05     2639.19     94.09 o
  -2  -9  10       28.66        7.01     12.86 o
  -1  -9  10     1166.22     1169.46     52.09 o
   0  -9  10      426.33      482.02     50.95 o
   1  -9  10      348.07      387.14     27.54 o
   2  -9  10      875.91      756.74     58.15 o
   3  -9  10       12.22       18.60     12.96 o
   4  -9  10      710.03      751.00     40.21 o
   5  -9  10      135.15      175.65     21.51 o
   6  -9  10      160.81      164.05     22.36 o
   7  -9  10      143.03      135.24     26.98 o
   8  -9  10      399.31      397.25     84.52 o
  -5  -8  10       58.45       47.82     23.98 o
  -4  -8  10        0.50       18.55     15.51 o
  -3  -8  10      353.77      461.98     32.08 o
  -2  -8  10      254.50      235.59     31.17 o
  -1  -8  10     2333.02     2224.28    178.04 o
   0  -8  10      712.05      821.88     40.26 o
   1  -8  10      869.53      872.65     41.11 o
   2  -8  10     1122.21     1071.86     46.20 o
   3  -8  10      110.12      108.29     24.58 o
   4  -8  10     3211.61     3145.24    102.58 o
   5  -8  10     1838.63     1772.03     74.93 o
   6  -8  10      161.42      135.82     46.76 o
   7  -8  10       66.61      120.91     21.14 o
   8  -8  10       20.64       10.22     16.78 o
  -6  -7  10      196.77      153.99     39.56 o
  -5  -7  10     1975.75     1914.26    188.83 o
  -4  -7  10       47.20       26.91     14.98 o
  -3  -7  10     1234.07     1374.32     56.78 o
  -2  -7  10      397.88      474.03     30.09 o
  -1  -7  10        3.28       13.73     12.10 o
   0  -7  10      534.38      577.67     31.78 o
   1  -7  10      244.94      264.45     27.58 o
   2  -7  10      783.76      769.19     37.30 o
   3  -7  10      698.12      571.92     37.17 o
   4  -7  10      242.19      303.33     33.57 o
   5  -7  10       16.31       26.26     13.12 o
   6  -7  10     1696.39     1608.36     64.00 o
   7  -7  10       59.91       33.51     16.04 o
   8  -7  10      219.25      270.96     27.98 o
   9  -7  10      565.14      666.65     43.65 o
  -6  -6  10     1026.94      842.61    164.25 o
  -5  -6  10       46.51        8.15     13.97 o
  -4  -6  10      156.50      103.65     18.21 o
  -3  -6  10     5800.11     5592.90    165.31 o
  -2  -6  10     1072.98     1186.22     49.17 o
  -1  -6  10      173.66      143.15     17.98 o
   0  -6  10     1250.99     1219.42     47.48 o
   1  -6  10        3.53        5.16      9.72 o
   2  -6  10     4261.39     3884.13    116.57 o
   3  -6  10     5472.03     5379.12    250.58 o
   4  -6  10       56.71       58.57     26.38 o
   5  -6  10      791.77      753.17     38.12 o
   6  -6  10      641.28      685.23     38.15 o
   7  -6  10      557.92      532.55     34.73 o
   8  -6  10      512.16      472.97     35.11 o
   9  -6  10       40.33       32.40     19.06 o
  -7  -5  10     1205.90     1190.06     58.42 o
  -6  -5  10       42.05       43.96     33.57 o
  -5  -5  10      380.85      312.04     26.24 o
  -4  -5  10      167.64      145.70     18.65 o
  -3  -5  10      132.32      120.45     17.24 o
  -2  -5  10      116.53       80.91     14.34 o
  -1  -5  10     1487.46     1528.47     55.10 o
   0  -5  10      968.33      964.45     38.57 o
   1  -5  10     1100.00      923.18     38.15 o
   2  -5  10      746.47      641.93     30.52 o
   3  -5  10      193.72      175.35     16.96 o
   4  -5  10      220.65      155.81     17.36 o
   5  -5  10       11.13       -1.80     11.02 o
   6  -5  10     1189.74     1185.07     50.44 o
   7  -5  10      477.48      455.63     31.72 o
   8  -5  10      121.44      125.41     21.61 o
   9  -5  10       90.20      122.85     23.38 o
  -7  -4  10      289.80      230.68     26.45 o
  -6  -4  10      337.31      281.49     26.38 o
  -5  -4  10     4021.16     3899.63    122.50 o
  -4  -4  10     1942.09     1948.42     69.52 o
  -3  -4  10      486.71      437.33     26.28 o
  -2  -4  10     6233.96     6089.80    172.10 o
  -1  -4  10       21.39       24.81      9.72 o
   0  -4  10       71.19       60.00     10.57 o
   1  -4  10     2279.87     2341.10    104.46 o
   2  -4  10       85.88       70.63     11.42 o
   3  -4  10     6668.54     6385.48    254.17 o
   4  -4  10       25.93       27.44     11.99 o
   5  -4  10     1500.11     1432.23     54.68 o
   6  -4  10     2342.93     2342.00     81.37 o
   7  -4  10      437.98      389.25     35.97 o
   8  -4  10      160.21      144.83     21.51 o
   9  -4  10      687.46      790.62     45.76 o
  -8  -3  10        1.13       43.93     19.27 o
  -7  -3  10      130.05      102.08     20.45 o
  -6  -3  10      377.39      377.60     28.67 o
  -5  -3  10      113.50       90.93     16.52 o
  -4  -3  10      415.50      472.35     45.56 o
  -3  -3  10     2824.18     2843.65     89.00 o
  -2  -3  10     2181.45     2164.51     61.43 o
  -1  -3  10     3335.02     3145.07     76.36 o
   0  -3  10     5766.88     5710.82    162.00 o
   1  -3  10     1017.96     1045.19     33.41 o
   2  -3  10       36.52       15.36      6.85 o
   3  -3  10      123.65      106.39     10.34 o
   4  -3  10     1746.87     1770.27     60.58 o
   5  -3  10       66.94       59.22     13.56 o
   6  -3  10      975.52      911.67     42.36 o
   7  -3  10        0.78      -10.15     11.78 o
   8  -3  10      159.31      179.84     23.21 o
   9  -3  10       10.48       29.25     26.38 o
  -8  -2  10        1.71        7.99     14.98 o
  -7  -2  10     1422.22     1362.58    110.30 o
  -6  -2  10     1218.20     1187.35    126.49 o
  -5  -2  10       80.88       76.59     15.53 o
  -4  -2  10      533.30      584.05     30.48 o
  -3  -2  10        4.03       13.22     13.56 o
  -2  -2  10      174.62      158.37     11.52 o
  -1  -2  10       98.72       77.63      8.52 o
   0  -2  10      866.57      914.02     49.84 o
   1  -2  10       39.44       13.97      5.74 o
   2  -2  10      287.51      245.09     13.12 o
   3  -2  10      704.07      773.94     26.72 o
   4  -2  10     5457.80     4997.60    116.95 o
   5  -2  10      984.56      940.56     77.93 o
   6  -2  10      509.51      488.27     29.87 o
   7  -2  10      885.53      916.88     44.72 o
   8  -2  10       66.93       70.21     17.86 o
   9  -2  10       46.82       71.94     31.17 o
  -8  -1  10      708.93      740.94     59.95 o
  -7  -1  10      361.38      335.09     27.46 o
  -6  -1  10      360.82      325.28     25.39 o
  -5  -1  10     5569.45     5364.64    155.56 o
  -4  -1  10      949.33      894.54     30.68 o
  -3  -1  10      368.78      326.16     20.05 o
  -2  -1  10     1004.33      905.89     27.67 o
  -1  -1  10     2058.22     2127.86     84.44 o
   0  -1  10      764.29      840.17     30.45 o
   1  -1  10      523.76      544.29     23.30 o
   2  -1  10     3801.44     3717.24    101.60 o
   3  -1  10      421.52      335.14     15.89 o
   4  -1  10     1713.22     1528.16     43.53 o
   5  -1  10      103.12      106.57     15.26 o
   6  -1  10     2489.20     2274.39     77.48 o
   7  -1  10       56.42       20.38     20.98 o
   8  -1  10      173.83      185.68     22.75 o
   9  -1  10      283.40      368.07     49.16 o
  -9   0  10      200.48      194.87     25.43 o
  -8   0  10      185.73      218.41     26.38 o
  -7   0  10      179.36      237.29     35.37 o
  -6   0  10       70.20       42.94     13.97 o
  -5   0  10     3204.09     3261.68    100.04 o
  -4   0  10     1805.58     1876.23     50.52 o
  -3   0  10     1509.47     1474.49     40.14 o
  -2   0  10      656.01      727.00     28.39 o
  -1   0  10      690.53      403.04     15.17 o
   0   0  10       38.45        5.63      5.19 o
   1   0  10     1043.70     1167.28     25.86 o
   2   0  10     1598.29     1603.03     51.28 o
   3   0  10       44.53       39.99     10.79 o
   4   0  10      260.73      245.72     21.18 o
   5   0  10     2280.98     2345.69     63.11 o
   6   0  10       17.10       17.12     11.75 o
   7   0  10      175.62      153.58     20.45 o
   8   0  10      385.53      309.32     44.36 o
  -9   1  10      546.94      605.46     55.15 o
  -8   1  10      147.21      119.16     19.44 o
  -7   1  10     1697.90     1573.95     90.52 o
  -6   1  10     1069.13     1063.56     44.50 o
  -5   1  10     1318.54     1284.94     39.17 o
  -4   1  10      674.57      833.60     33.88 o
  -3   1  10       36.61       38.32      6.85 o
  -2   1  10      659.82      798.36     18.40 o
  -1   1  10       82.87       62.86     12.59 o
   0   1  10       36.74       37.36      5.93 o
   1   1  10     3522.12     3369.95    101.31 o
   2   1  10     3557.82     3158.71     61.94 o
   3   1  10      318.44      377.57     21.14 o
   4   1  10     1509.21     1447.77    103.11 o
   5   1  10      583.31      619.37     33.48 o
   6   1  10       13.33       11.49     11.75 o
   7   1  10       34.25       18.62     13.75 o
   8   1  10      182.43      226.60     40.76 o
  -9   2  10       39.83       27.58     22.78 o
  -8   2  10      172.78      156.36     20.98 o
  -7   2  10      963.01      986.29     62.94 o
  -6   2  10      223.35      243.71     16.67 o
  -5   2  10     2622.30     2653.09    177.44 o
  -4   2  10      143.78      144.47      9.96 o
  -3   2  10     2354.95     2532.13    105.51 o
  -2   2  10     1264.18     1180.09     36.87 o
  -1   2  10       17.18       28.41      5.09 o
   0   2  10       84.26       93.92      8.99 o
   1   2  10        2.61        8.39      5.75 o
   2   2  10       38.13       56.80     13.79 o
   3   2  10       88.65       96.72      8.95 o
   4   2  10       36.00       43.60      7.96 o
   5   2  10      756.62      868.38     41.11 o
   6   2  10     1090.95     1130.59     71.94 o
   7   2  10      100.90      147.47     34.77 o
   8   2  10      312.48      348.89     47.96 o
  -9   3  10        8.09      -20.38     19.18 o
  -8   3  10        7.08       13.19     16.78 o
  -7   3  10        2.35       -3.00      9.33 o
  -6   3  10      565.23      630.55     33.63 o
  -5   3  10       11.97       -3.89      6.51 o
  -4   3  10      360.63      464.95     38.37 o
  -3   3  10      121.45       83.33      9.21 o
  -2   3  10        6.96        1.40      4.88 o
   0   3  10     4298.62     3937.27    148.67 o
   1   3  10     1697.04     1669.54     48.74 o
   2   3  10     1674.59     1730.71     53.83 o
   3   3  10      288.86      339.15     20.76 o
   4   3  10       67.66       70.91     13.49 o
   5   3  10      156.09      160.15     14.50 o
   6   3  10       50.30       65.94     27.58 o
   7   3  10      155.82      178.64     37.17 o
  -9   4  10      696.87      719.36     58.75 o
  -8   4  10      312.51      324.91     37.17 o
  -7   4  10      245.66      232.59     28.77 o
  -6   4  10        4.04       15.22      7.29 o
  -5   4  10      567.04      607.86     29.17 o
  -4   4  10        2.51       -3.73      7.49 o
  -3   4  10      266.80      279.97     14.98 o
  -2   4  10       31.65       24.48      4.61 o
   1   4  10     1294.00     1252.50     37.72 o
   2   4  10     1879.03     1808.96     55.95 o
   3   4  10      954.62     1010.80     46.16 o
   4   4  10      606.15      671.78     33.41 o
   5   4  10        4.67       -1.20     20.38 o
   6   4  10      727.24      665.40     56.35 o
   7   4  10      461.78      453.19     51.55 o
  -9   5  10      163.23      167.85     32.37 o
  -8   5  10     1491.66     1635.34     89.92 o
  -7   5  10        9.34        8.39     14.39 o
  -6   5  10      366.31      389.53     50.95 o
  -5   5  10     2000.97     1968.23     64.36 o
  -4   5  10      717.46      772.57     30.48 o
  -3   5  10      579.96      599.02     22.84 o
   1   5  10       52.88       58.45      7.63 o
   2   5  10       20.26        4.86      7.76 o
   3   5  10      549.13      566.50     37.77 o
   4   5  10        1.86       -2.40     17.98 o
   5   5  10      726.18      732.54     56.35 o
   6   5  10     3144.40     3311.43    158.26 o
  -9   6  10       16.29        0.00     19.18 o
  -8   6  10      141.00      165.45     28.77 o
  -7   6  10      678.80      676.19     50.35 o
  -6   6  10      203.34      245.78     27.58 o
  -5   6  10      174.00      187.95     22.18 o
  -4   6  10        2.21        2.21      7.76 o
  -3   6  10     3403.97     3260.44     90.28 o
   0   6  10      545.04      521.53     25.18 o
   1   6  10       64.08       90.36      9.72 o
   2   6  10      529.78      598.71     26.61 o
   3   6  10       47.82       60.69     13.12 o
   4   6  10      329.05      297.33     34.77 o
   5   6  10       70.79       53.95     25.18 o
   6   6  10       53.44       98.31     32.37 o
  -9   7  10       10.57        3.60     19.18 o
  -8   7  10       49.16       47.96     21.58 o
  -7   7  10     1579.95     1559.80     83.92 o
  -6   7  10       87.81       83.92     19.18 o
  -5   7  10       30.49       31.36     10.57 o
  -4   7  10     1059.50     1056.74     37.72 o
  -3   7  10      424.91      409.21     25.18 o
  -2   7  10      169.49      151.32      8.87 o
   0   7  10      131.95      160.56     10.17 o
   1   7  10      239.41      290.03     30.57 o
   2   7  10       14.80       -1.54      8.87 o
   3   7  10      742.66      739.74     49.16 o
   4   7  10     4576.09     4647.04    199.02 o
   5   7  10      144.82      109.10     29.97 o
  -8   8  10       78.90       85.12     25.18 o
  -7   8  10       43.24       43.16     19.18 o
  -6   8  10      412.40      386.05     34.77 o
  -5   8  10     3720.54     3675.91    153.46 o
  -4   8  10      223.24      201.42     15.26 o
  -3   8  10        2.16        5.59      6.32 o
  -2   8  10      208.41      192.76     11.42 o
  -1   8  10      140.18      175.04     14.39 o
   0   8  10      174.45      180.13     11.87 o
   1   8  10        3.01        1.07      8.02 o
   2   8  10       80.35       95.91     20.38 o
   3   8  10     1248.46     1266.07     71.94 o
   4   8  10      104.49       79.13     26.38 o
  -8   9  10      121.82       81.53     26.38 o
  -7   9  10        1.14       -1.20     17.98 o
  -6   9  10       48.40       57.55     19.18 o
  -5   9  10       30.27        4.80     14.39 o
  -4   9  10      104.47       94.72     16.78 o
  -3   9  10      947.83      982.06     34.76 o
  -2   9  10      112.69      107.19      9.72 o
  -1   9  10      718.62      693.03     26.28 o
   0   9  10      162.50      185.07     13.97 o
   1   9  10       29.86       29.97     15.59 o
   2   9  10     2024.72     2122.10     99.51 o
   3   9  10       13.14       27.58     20.38 o
  -7  10  10     1517.10     1514.24     86.32 o
  -6  10  10       49.43       50.35     19.18 o
  -5  10  10      346.19      408.83     34.77 o
  -4  10  10       52.17       20.38     14.39 o
  -3  10  10      206.68      245.78     22.78 o
  -2  10  10       82.54       67.14     14.39 o
  -1  10  10       59.52      100.71     15.59 o
   0  10  10      595.48      486.76     34.77 o
   1  10  10     2765.46     2782.71    122.29 o
   2  10  10      143.36      152.26     26.38 o
  -6  11  10       29.16       11.99     17.98 o
  -5  11  10      870.44      997.51     58.75 o
  -4  11  10       66.30       73.13     17.98 o
  -3  11  10      598.37      556.30     37.17 o
  -2  11  10       23.28       41.96     14.39 o
  -1  11  10       21.85       33.57     15.59 o
   0  11  10      232.10      299.73     29.97 o
   1  11  10        0.16       22.78     19.18 o
  -4  12  10        1.31       13.19     15.59 o
  -2  12  10        5.87        8.39     15.59 o
   1 -12  11        6.17      -10.30     38.37 o
   2 -12  11      670.45      748.83     44.06 o
   3 -12  11       98.85       83.24     25.18 o
   4 -12  11       39.90       23.60     19.78 o
  -1 -11  11     1522.97     1584.39     67.76 o
   0 -11  11        4.05       21.48     15.53 o
   1 -11  11      160.45      114.27     21.14 o
   2 -11  11        5.08       -5.77     13.25 o
   3 -11  11       27.37       -4.27     13.25 o
   4 -11  11      112.26      172.57     23.69 o
   5 -11  11        4.92        4.21     14.86 o
   6 -11  11        6.79       14.85     16.39 o
  -3 -10  11        0.61      -15.05     14.98 o
  -2 -10  11      192.63      244.16     32.37 o
  -1 -10  11        8.65        6.68     14.99 o
   0 -10  11      915.14      961.74     47.85 o
   1 -10  11     1511.62     1670.67     66.55 o
   2 -10  11        3.11       14.97     20.38 o
   3 -10  11      558.55      587.03     36.45 o
   4 -10  11      532.71      542.81     34.73 o
   5 -10  11      218.61      226.24     25.39 o
   6 -10  11       41.85       39.56     22.78 o
   7 -10  11       85.16       83.40     52.15 o
  -4  -9  11       34.12       40.85     18.14 o
  -3  -9  11      657.64      688.54     41.91 o
  -2  -9  11       50.42       44.42     18.58 o
  -1  -9  11        6.22       11.41     17.98 o
   0  -9  11      374.88      426.11     30.02 o
   1  -9  11      365.60      348.15     27.46 o
   2  -9  11      164.22      161.37     28.17 o
   3  -9  11      186.00      167.84     20.65 o
   4  -9  11       33.32       60.97     16.11 o
   5  -9  11      986.78      886.90     44.91 o
   6  -9  11      256.73      268.98     27.09 o
   7  -9  11        6.40       18.50     15.26 o
  -5  -8  11       63.93       20.38     26.38 o
  -4  -8  11     1464.78     1420.94     63.12 o
  -3  -8  11      613.42      666.58     57.55 o
  -2  -8  11       17.02       22.23     13.97 o
  -1  -8  11     1874.69     2039.95     74.18 o
   0  -8  11       96.45       92.06     38.97 o
   1  -8  11        5.11        7.28     11.42 o
   2  -8  11       47.04       29.75     13.49 o
   3  -8  11      540.94      518.83     31.78 o
   4  -8  11        0.11       -4.20     23.38 o
   5  -8  11      218.76      175.94     21.61 o
   6  -8  11      256.48      254.35     25.85 o
   7  -8  11      624.90      713.60     46.76 o
   8  -8  11       23.85       32.14     17.36 o
  -5  -7  11       23.23       46.00     18.14 o
  -4  -7  11      378.66      425.89     31.72 o
  -3  -7  11      234.85      204.27     22.89 o
  -2  -7  11     2183.86     2121.23    124.09 o
  -1  -7  11      620.11      656.61     35.61 o
   0  -7  11       35.45       19.34     12.63 o
   1  -7  11     3281.14     3179.74    100.87 o
   2  -7  11       97.93       75.92     16.19 o
   3  -7  11       34.58       23.57     12.27 o
   4  -7  11        1.64       11.99     12.63 o
   5  -7  11       58.19       49.67     14.82 o
   6  -7  11      537.83      563.34     38.37 o
   7  -7  11      204.70      226.27     24.59 o
   8  -7  11       20.62       34.08     17.74 o
  -6  -6  11      417.34      414.70     34.77 o
  -5  -6  11     1226.53     1111.30     53.95 o
  -4  -6  11        1.51        6.23     12.63 o
  -3  -6  11      616.86      670.05     52.15 o
  -2  -6  11      358.75      338.13     25.00 o
  -1  -6  11        1.81        8.39     11.23 o
   0  -6  11     1367.60     1243.49     53.95 o
   1  -6  11      260.67      282.36     21.61 o
   2  -6  11     1042.79     1008.19     42.39 o
   3  -6  11     2895.02     2874.83     91.98 o
   4  -6  11      305.11      225.40     28.77 o
   5  -6  11     1308.03     1251.84     52.13 o
   6  -6  11        3.12       13.50     12.96 o
   7  -6  11       29.26       68.13     17.80 o
   8  -6  11      457.55      414.66     46.16 o
  -7  -5  11      438.59      414.40     34.48 o
  -6  -5  11      975.91     1006.55     50.31 o
  -5  -5  11       17.20       14.50     28.17 o
  -4  -5  11     1921.12     2001.94     77.93 o
  -3  -5  11        6.22        0.34     18.58 o
  -2  -5  11        4.22       -0.38     10.37 o
  -1  -5  11     3467.19     3233.27    100.03 o
   0  -5  11      556.23      560.94     29.97 o
   1  -5  11       56.81       52.75     11.42 o
   2  -5  11        0.37        0.57      8.87 o
   3  -5  11      445.27      410.51     60.55 o
   4  -5  11      165.71      194.02     46.16 o
   5  -5  11       26.16       53.40     14.82 o
   6  -5  11     1237.94     1238.53     53.39 o
   7  -5  11     1411.62     1478.67     61.87 o
   8  -5  11        3.49        4.80     13.56 o
   9  -5  11      172.22      209.67     27.13 o
  -7  -4  11       53.67       43.84     19.01 o
  -6  -4  11      102.57       80.80     19.28 o
  -5  -4  11       22.59       81.35     17.36 o
  -4  -4  11      192.31      182.45     20.76 o
  -3  -4  11       80.35       92.41     34.77 o
  -2  -4  11     5876.07     5515.74    185.83 o
  -1  -4  11       95.04       94.07     13.56 o
   0  -4  11     1054.81     1031.14     43.76 o
   1  -4  11     4252.19     4070.92    118.68 o
   2  -4  11      419.55      353.94     21.19 o
   3  -4  11     1446.13     1404.43     51.28 o
   4  -4  11     1392.65     1374.84     52.15 o
   5  -4  11      185.12      146.42     18.21 o
   6  -4  11        7.41       10.07     12.63 o
   7  -4  11      580.17      622.33     36.81 o
   8  -4  11        7.75       27.51     26.98 o
   9  -4  11      926.48      942.59     51.24 o
  -7  -3  11      338.13      286.26     47.36 o
  -6  -3  11      886.09      929.85     46.20 o
  -5  -3  11      178.62      152.39     19.91 o
  -4  -3  11      571.34      615.28     33.88 o
  -3  -3  11       80.33       48.93     12.63 o
  -2  -3  11        8.22       13.50      9.72 o
  -1  -3  11      146.44      149.21     11.77 o
   0  -3  11      806.98      771.88     26.07 o
   1  -3  11       44.02       25.70      7.13 o
   2  -3  11       44.24       30.46     12.04 o
   3  -3  11        3.23       15.27      7.93 o
   4  -3  11     1168.97     1132.42     44.50 o
   5  -3  11     3187.30     3174.32     99.99 o
   6  -3  11      132.91      110.82     17.24 o
   7  -3  11       41.10       63.00     16.70 o
   8  -3  11      703.04      761.41     85.72 o
   9  -3  11        3.19       32.37     28.77 o
  -8  -2  11       16.51       45.59     20.38 o
  -7  -2  11        3.11       19.18     15.51 o
  -6  -2  11       10.99       -3.60     38.37 o
  -5  -2  11      292.65      247.73     21.99 o
  -4  -2  11     8387.23     7906.49    302.13 o
  -3  -2  11       56.45       69.07     14.30 o
  -2  -2  11      915.68      846.61     27.90 o
  -1  -2  11     3829.57     3505.58     82.82 o
   0  -2  11       97.29      138.82     10.34 o
   1  -2  11       49.08       47.82      7.30 o
   2  -2  11      232.37      261.32     22.31 o
   3  -2  11      144.48      123.39     11.11 o
   4  -2  11      767.35      852.22     32.16 o
   5  -2  11      254.18      290.59     26.98 o
   6  -2  11       11.89       20.11     19.78 o
   7  -2  11     1574.47     1667.13     64.75 o
   8  -2  11      225.90      208.85     26.38 o
   9  -2  11       79.68      112.70     35.97 o
  -8  -1  11      191.67      201.14     39.56 o
  -7  -1  11      214.68      176.18     22.45 o
  -6  -1  11      348.02      379.55     49.16 o
  -5  -1  11      217.64      281.66     22.45 o
  -4  -1  11        0.67       18.89      8.95 o
  -3  -1  11      601.53      658.21     24.21 o
  -2  -1  11     7014.32     6893.60    153.66 o
  -1  -1  11     1139.82     1085.60     58.75 o
   0  -1  11      761.96      580.93     24.59 o
   1  -1  11     2132.17     1905.64     59.34 o
   2  -1  11      285.96      299.08     18.21 o
   3  -1  11      457.15      470.87     19.39 o
   4  -1  11     2296.55     2421.00     62.90 o
   5  -1  11      177.63      190.15     32.97 o
   6  -1  11      596.86      570.49     32.08 o
   7  -1  11        0.32        2.24     12.38 o
   8  -1  11      301.61      297.33     43.16 o
  -8   0  11      104.24      104.31     19.91 o
  -7   0  11       81.35       37.44     14.67 o
  -6   0  11     2442.11     2517.86     83.93 o
  -5   0  11      259.84      265.40     20.35 o
  -4   0  11      181.93      136.25     12.42 o
  -3   0  11     1017.89     1018.68     38.12 o
  -2   0  11      108.27      135.52     11.87 o
  -1   0  11      568.90      578.26     15.45 o
   0   0  11       65.71       70.79      5.18 o
   1   0  11     2192.70     2260.51     45.95 o
   2   0  11     5023.01     5384.73    120.39 o
   3   0  11      539.95      533.62     27.09 o
   4   0  11        6.62       -2.24      9.72 o
   5   0  11     3442.12     3381.10     84.82 o
   6   0  11      441.42      424.70     27.08 o
   7   0  11        2.61      -10.28     11.51 o
   8   0  11      211.98      226.60     39.56 o
  -9   1  11       43.31      -13.19     19.18 o
  -8   1  11      483.77      446.30     50.95 o
  -7   1  11      789.52      777.92     38.97 o
  -6   1  11       25.47       28.77     17.38 o
  -5   1  11      127.94      152.55     14.91 o
  -4   1  11     6420.53     6428.54    178.87 o
  -3   1  11     2279.11     2133.37     56.40 o
  -2   1  11      146.27      183.75     23.98 o
  -1   1  11       62.14       42.10      6.78 o
   0   1  11      149.14      175.84     16.19 o
   1   1  11     1014.04      985.51     33.48 o
   2   1  11      363.42      373.30     19.91 o
   3   1  11      279.97      305.91     13.81 o
   4   1  11     3270.20     3090.51     75.75 o
   5   1  11     1293.85     1240.61     50.44 o
   6   1  11      322.12      303.33     38.37 o
   7   1  11      257.14      279.35     39.56 o
   8   1  11       97.26       43.16     29.97 o
  -9   2  11       66.74       34.77     22.78 o
  -8   2  11      285.73      263.76     35.97 o
  -7   2  11       10.38       11.59     11.42 o
  -6   2  11        2.73       22.78     12.10 o
  -5   2  11      604.69      640.56     59.95 o
  -4   2  11      423.77      449.41     17.78 o
  -3   2  11       16.49       18.92      7.49 o
  -2   2  11     1144.98     1055.62     34.33 o
  -1   2  11      382.81      385.23     15.67 o
   0   2  11     2737.31     2824.70     82.73 o
   1   2  11     8384.78     8296.31    219.99 o
   2   2  11       57.90       61.60      9.50 o
   3   2  11     1747.46     1644.72     55.09 o
   4   2  11     1246.15     1040.96     42.76 o
   5   2  11      108.27       98.42     10.90 o
   6   2  11       19.17       53.95     23.98 o
   7   2  11        0.32       -8.39     21.58 o
   8   2  11       10.46       21.58     26.38 o
  -9   3  11      440.76      487.96     49.16 o
  -8   3  11      551.58      517.94     46.76 o
  -7   3  11      110.87       92.32     21.58 o
  -6   3  11     2380.45     2258.28     59.99 o
  -5   3  11      499.97      458.87     18.24 o
  -4   3  11      491.26      440.66     38.97 o
  -3   3  11      177.28      233.75     41.96 o
  -2   3  11      348.98      395.78     16.52 o
  -1   3  11        6.12       12.53      4.61 o
   0   3  11       50.35       76.91      6.32 o
   1   3  11      330.40      308.87     20.98 o
   2   3  11     3390.44     3303.35     94.52 o
   3   3  11     2832.48     2827.89     86.05 o
   4   3  11     1291.64     1191.18     88.72 o
   5   3  11      200.56      202.62     32.37 o
   6   3  11     1100.38     1011.89     69.54 o
   7   3  11      767.13      672.60     59.95 o
  -9   4  11        0.43       10.79     20.38 o
  -8   4  11       29.07       29.97     21.58 o
  -7   4  11     1213.57     1219.31     70.74 o
  -6   4  11     1831.14     1818.76     59.06 o
  -5   4  11      475.08      456.67     25.00 o
  -4   4  11      247.50      282.47     19.18 o
  -3   4  11     2203.86     2245.16     65.26 o
  -2   4  11     3294.71     3341.11     90.28 o
   1   4  11      422.11      392.87     17.36 o
   2   4  11      249.19      228.94     15.19 o
   3   4  11       13.87       10.37     10.19 o
   4   4  11        3.94        6.78     10.64 o
   5   4  11      153.34      154.66     29.97 o
   6   4  11        5.35       37.17     23.98 o
   7   4  11      834.08      784.10     65.94 o
  -9   5  11        4.85      -22.78     16.78 o
  -8   5  11      479.62      430.41     41.96 o
  -7   5  11      184.61      148.67     25.18 o
  -6   5  11       22.09       27.58     15.59 o
  -5   5  11       41.20       60.24     14.99 o
  -4   5  11       58.45       53.17     10.07 o
  -3   5  11     1969.21     1998.08     75.53 o
   1   5  11     4641.78     4307.93    116.99 o
   2   5  11      517.65      437.98     21.99 o
   3   5  11        6.35       15.87     10.37 o
   4   5  11      852.04      792.49     53.95 o
   5   5  11       91.48       86.32     27.58 o
   6   5  11       67.20      106.70     31.17 o
  -9   6  11      295.64      327.31     40.76 o
  -8   6  11     1294.93     1320.02     77.93 o
  -7   6  11        2.41        7.19     15.59 o
  -6   6  11       66.82       61.15     16.78 o
  -5   6  11        7.30        7.19      8.87 o
  -4   6  11     3439.09     3368.17    128.29 o
  -3   6  11       38.45       33.57      7.17 o
   1   6  11       34.70       50.51      8.02 o
   2   6  11        2.60       -3.91      7.76 o
   3   6  11     1917.13     1879.92     89.92 o
   4   6  11      453.64      300.93     34.77 o
   5   6  11      402.29      365.67     41.96 o
   6   6  11       89.39      110.30     32.37 o
  -8   7  11       19.86        8.39     17.98 o
  -7   7  11      313.83      334.50     34.77 o
  -6   7  11      521.67      526.33     39.56 o
  -5   7  11      858.71      864.00     85.12 o
  -4   7  11     2721.40     2738.78     89.32 o
  -3   7  11       35.64       36.01      6.78 o
   0   7  11       94.47      108.05     11.99 o
   1   7  11      104.06       94.07     10.17 o
   2   7  11       30.03       37.27     10.92 o
   3   7  11       26.31       39.56     20.38 o
   4   7  11       90.22      157.06     29.97 o
   5   7  11        4.25       13.19     25.18 o
  -8   8  11        9.71       -2.40     17.98 o
  -7   8  11       95.62      127.09     25.18 o
  -6   8  11      128.60      135.48     22.78 o
  -5   8  11      624.83      682.19     43.16 o
  -4   8  11      419.37      468.76     22.84 o
  -3   8  11        7.36        9.91      6.32 o
  -2   8  11     2250.79     2175.55     61.04 o
  -1   8  11       34.53       29.97      8.39 o
   0   8  11       70.24       46.98     10.79 o
   1   8  11     2069.11     2047.33     63.15 o
   2   8  11     1068.81     1052.66     58.75 o
   3   8  11      448.65      453.19     40.76 o
   4   8  11      222.62      242.18     37.17 o
  -7   9  11      604.40      618.65     49.16 o
  -6   9  11      287.51      273.36     31.17 o
  -5   9  11        4.17       -8.39     11.99 o
  -4   9  11      701.34      751.73     43.16 o
  -3   9  11      657.78      669.55     26.28 o
  -2   9  11      311.59      365.69     16.96 o
  -1   9  11       10.85        9.59      6.78 o
   0   9  11      566.71      533.52     33.57 o
   1   9  11      210.78      141.47     21.58 o
   2   9  11       76.37       87.52     23.98 o
   3   9  11       12.27       52.75     23.98 o
  -7  10  11     1059.68     1109.01     69.54 o
  -6  10  11      180.25      175.04     26.38 o
  -5  10  11       82.86       55.15     17.98 o
  -4  10  11     1752.82     1818.77     83.92 o
  -3  10  11       10.34       28.77     11.99 o
  -1  10  11     1549.07     1465.09     67.14 o
   0  10  11      363.61      309.32     27.58 o
   1  10  11      169.03      207.41     27.58 o
   2  10  11        0.31       27.58     20.38 o
  -5  11  11        3.91      -17.98     14.39 o
  -4  11  11      589.12      588.67     39.56 o
  -3  11  11        2.26        3.60     11.99 o
  -2  11  11      180.01      178.64     21.58 o
  -1  11  11      365.65      360.88     29.97 o
   0  11  11      315.69      273.36     28.77 o
  -1 -11  12      533.15      539.42     41.36 o
   0 -11  12       67.59      113.19     27.58 o
   1 -11  12       26.48        5.74     15.53 o
   2 -11  12     1008.32     1046.39     53.35 o
   3 -11  12       88.08      106.28     25.78 o
   4 -11  12     1252.72     1326.01     60.19 o
   5 -11  12      421.01      399.67     33.41 o
  -2 -10  12      130.20      111.83     21.51 o
  -1 -10  12        9.70       -1.75     14.67 o
   0 -10  12      215.69      164.20     22.70 o
   1 -10  12       47.03       52.05     16.52 o
   2 -10  12      844.08      843.74     44.08 o
   3 -10  12       52.29       82.27     18.21 o
   4 -10  12       25.36       21.65     14.34 o
   5 -10  12       80.06       94.05     20.65 o
   6 -10  12      222.76      318.17     30.52 o
  -3  -9  12     1510.07     1498.29     65.67 o
  -2  -9  12      343.14      327.87     29.67 o
  -1  -9  12        4.37      -16.29     11.75 o
   0  -9  12     1192.95     1135.11     64.14 o
   1  -9  12       25.50       38.01     14.34 o
   2  -9  12     1289.88     1296.52     68.34 o
   3  -9  12      772.86      690.13     38.97 o
   4  -9  12      357.22      385.41     30.09 o
   5  -9  12      353.51      329.42     28.79 o
   6  -9  12       54.58       73.13     26.38 o
   7  -9  12        7.18       15.65     15.26 o
  -4  -8  12       91.76      106.54     21.99 o
  -3  -8  12       12.77       -5.01     13.82 o
  -2  -8  12      421.38      366.88     28.82 o
  -1  -8  12      525.66      564.76     52.75 o
   0  -8  12     3003.22     3039.62    127.69 o
   1  -8  12      900.25      958.55     44.93 o
   2  -8  12     1073.84     1117.71     49.15 o
   3  -8  12       55.73       63.43     15.67 o
   4  -8  12       37.39       30.73     19.18 o
   5  -8  12      902.00     1072.76     68.34 o
   6  -8  12      157.42      158.42     44.96 o
   7  -8  12       22.42       49.24     24.58 o
   8  -8  12        3.49        0.63     16.04 o
  -5  -7  12     1243.04     1344.53     67.74 o
  -4  -7  12      174.73      169.44     22.70 o
  -3  -7  12        2.05       -9.67     12.38 o
  -2  -7  12     1060.60      956.73     53.35 o
  -1  -7  12      531.69      538.93     33.06 o
   0  -7  12      627.76      538.80     56.95 o
   1  -7  12     1580.10     1502.77     57.22 o
   2  -7  12      110.15      152.66     40.16 o
   3  -7  12     2483.27     2513.49     85.20 o
   4  -7  12      210.70      256.04     23.74 o
   5  -7  12       22.96       20.38     19.18 o
   6  -7  12     1681.86     1680.53     67.82 o
   7  -7  12      798.13      880.01     99.51 o
   8  -7  12      326.88      316.20     40.76 o
  -6  -6  12      817.27      800.37     47.38 o
  -5  -6  12      247.39      267.48     27.58 o
  -4  -6  12      436.03      413.19     30.48 o
  -3  -6  12     1537.13     1578.40     61.89 o
  -2  -6  12     4906.84     4862.84    146.22 o
  -1  -6  12      137.67      151.15     18.65 o
   0  -6  12     1967.70     2008.16     69.94 o
   1  -6  12      165.84      143.87     17.36 o
   2  -6  12       23.94       13.53     11.99 o
   3  -6  12     2205.69     2244.93     76.30 o
   4  -6  12      595.86      569.11     41.96 o
   5  -6  12     1016.85     1128.58     49.15 o
   6  -6  12       16.85       34.60     15.19 o
   7  -6  12      636.21      647.47     38.97 o
   8  -6  12       39.33       61.01     22.18 o
  -6  -5  12       94.00      101.47     25.78 o
  -5  -5  12        0.47       -0.25     20.98 o
  -4  -5  12       28.90       13.56     13.49 o
  -3  -5  12      400.31      392.59     79.13 o
  -2  -5  12       21.01       19.18     11.87 o
  -1  -5  12      243.86      265.64     27.58 o
   0  -5  12        3.73       15.20     10.57 o
   1  -5  12      496.31      524.06     28.39 o
   2  -5  12     2485.86     2375.29     77.57 o
   3  -5  12       67.72       75.96     13.97 o
   4  -5  12     1410.87     1316.42     74.33 o
   5  -5  12      738.87      699.08     36.87 o
   6  -5  12      782.14      764.40     39.82 o
   7  -5  12     1465.35     1434.90     63.54 o
   8  -5  12       80.80       91.91     28.17 o
  -7  -4  12      943.61     1038.03     53.39 o
  -6  -4  12       14.25       -4.94     14.99 o
  -5  -4  12     1456.56     1457.57     59.76 o
  -4  -4  12     3342.46     3411.45    126.49 o
  -3  -4  12        2.11       -3.60     11.23 o
  -2  -4  12     2017.59     2076.70     80.93 o
  -1  -4  12       26.69       40.94     11.42 o
   0  -4  12      847.25      740.80     33.48 o
   1  -4  12        1.91        4.20      8.48 o
   2  -4  12      587.38      582.48     29.24 o
   3  -4  12     2530.51     2510.29     80.52 o
   4  -4  12     1417.04     1349.99     74.33 o
   5  -4  12     1170.22     1018.88     44.50 o
   6  -4  12      237.39      275.88     24.06 o
   7  -4  12      157.00      197.04     32.37 o
   8  -4  12       64.98       76.35     19.18 o
  -7  -3  12      304.17      347.01     53.95 o
  -6  -3  12      823.88      767.89     42.36 o
  -5  -3  12     1063.15      998.82     66.54 o
  -4  -3  12       69.85       65.00     14.82 o
  -3  -3  12      930.67      882.03     39.00 o
  -2  -3  12     1359.22     1504.78     53.39 o
  -1  -3  12      276.10      252.36     21.33 o
   0  -3  12     5421.10     5452.09    138.04 o
   1  -3  12       78.65       87.26     10.39 o
   2  -3  12      238.56      241.92     14.69 o
   3  -3  12      914.16      901.68     37.66 o
   4  -3  12       58.05       21.58     17.98 o
   5  -3  12      309.49      350.41     24.91 o
   6  -3  12       90.50      146.92     18.42 o
   7  -3  12      277.34      288.61     37.77 o
   8  -3  12      131.90      130.78     21.61 o
  -8  -2  12      175.68      195.91     62.34 o
  -7  -2  12      262.17      253.71     26.12 o
  -6  -2  12     1715.00     1758.73     66.96 o
  -5  -2  12       46.95       49.62     19.18 o
  -4  -2  12      118.15      102.35     16.04 o
  -3  -2  12      109.63      114.11     12.13 o
  -2  -2  12      285.79      279.26     16.09 o
  -1  -2  12     2808.27     2884.95     70.81 o
   0  -2  12        4.66        7.36      6.44 o
   1  -2  12     1642.02     1714.04    103.89 o
   2  -2  12     3104.22     3135.99    102.49 o
   3  -2  12       12.86        7.45      9.10 o
   4  -2  12     3066.32     2961.01     91.91 o
   5  -2  12      579.73      596.36     31.58 o
   6  -2  12      326.69      290.56     40.76 o
   7  -2  12      553.99      556.55     43.76 o
   8  -2  12      250.92      246.98     39.56 o
  -8  -1  12      343.21      369.98     33.57 o
  -7  -1  12     1611.69     1691.03     66.55 o
  -6  -1  12        6.02        1.88     17.38 o
  -5  -1  12      205.88      200.44     22.18 o
  -4  -1  12      846.24      877.97     31.34 o
  -3  -1  12       24.73       34.90      8.95 o
  -2  -1  12     2150.39     2336.64     69.22 o
  -1  -1  12     1199.66     1184.00     49.76 o
   0  -1  12       73.25       86.40     33.57 o
   1  -1  12      239.20      262.63     16.52 o
   2  -1  12      219.66      207.22     28.77 o
   3  -1  12       44.62       38.72     11.42 o
   4  -1  12     2535.28     2641.32    163.05 o
   5  -1  12       80.25       90.45     14.12 o
   6  -1  12      691.98      686.64     35.33 o
   7  -1  12      422.28      411.99     38.37 o
   8  -1  12      163.57      176.24     37.17 o
  -8   0  12      267.47      208.61     34.77 o
  -7   0  12       17.70       20.58     12.96 o
  -6   0  12     1706.85     1665.81     66.54 o
  -5   0  12     1262.52     1135.53     45.35 o
  -4   0  12      706.82      718.71     30.65 o
  -3   0  12     4226.38     4427.59    126.74 o
  -2   0  12      433.50      427.69     17.01 o
  -1   0  12      843.24      855.84     39.52 o
   0   0  12     6586.51     6591.95    124.51 o
   1   0  12      212.90      227.19     10.58 o
   2   0  12     1276.56     1300.23     60.05 o
   3   0  12     1573.17     1600.59     63.59 o
   4   0  12      710.35      747.64     65.94 o
   5   0  12      377.28      327.31     34.77 o
   6   0  12      213.09      271.03     21.88 o
   7   0  12      295.81      221.80     35.97 o
   8   0  12      630.93      613.85     58.75 o
  -8   1  12        6.20       22.78     19.18 o
  -7   1  12      186.89      200.45     20.76 o
  -6   1  12      860.32      824.83     43.76 o
  -5   1  12      733.90      778.23     40.16 o
  -4   1  12      156.04      162.95     16.78 o
  -3   1  12      140.96      159.00     10.63 o
  -2   1  12       45.55       42.73     13.19 o
  -1   1  12     3542.53     3472.70     97.07 o
   0   1  12       19.71       11.99      5.93 o
   1   1  12       29.27       42.45      8.02 o
   2   1  12     4243.31     4346.11    122.50 o
   3   1  12       64.34       73.87      7.56 o
   4   1  12      157.82      178.20     12.19 o
   5   1  12     2593.98     2601.19     89.92 o
   6   1  12      205.13      158.26     31.17 o
   7   1  12      118.27      161.86     33.57 o
   8   1  12      217.97      194.23     38.37 o
  -8   2  12     1028.91      804.48     59.95 o
  -7   2  12      912.07      870.51     39.74 o
  -6   2  12      148.30      163.32     18.59 o
  -5   2  12     1971.61     2048.31     54.08 o
  -4   2  12      416.17      406.48     16.26 o
  -3   2  12      144.32      152.56     13.12 o
  -2   2  12     1821.69     1850.55     55.52 o
  -1   2  12     1059.80     1013.09     32.63 o
   0   2  12        6.75       13.79      5.93 o
   1   2  12      690.20      711.31     29.37 o
   2   2  12        1.06       21.30      8.87 o
   3   2  12      267.77      214.08     16.89 o
   4   2  12       44.09       45.70      9.08 o
   5   2  12      241.18      206.22     29.97 o
   6   2  12     1385.44     1549.01     88.72 o
   7   2  12      141.77       79.13     31.17 o
  -9   3  12      755.09      737.34     61.15 o
  -8   3  12        3.51       13.19     19.18 o
  -7   3  12      199.01      257.77     31.17 o
  -6   3  12        1.31       -0.66      7.48 o
  -5   3  12      296.96      300.34     28.11 o
  -4   3  12      103.69       88.80     12.10 o
  -3   3  12     5408.71     5385.23    147.09 o
  -2   3  12       62.97       59.50      7.63 o
  -1   3  12        3.16       13.62      4.61 o
   0   3  12     4750.03     4649.69    124.62 o
   1   3  12      430.88      393.71     18.21 o
   2   3  12      113.02      133.18     23.98 o
   3   3  12      597.71      646.83     29.64 o
   4   3  12        0.35       14.70     11.42 o
   5   3  12        9.28      -10.79     16.78 o
   6   3  12      203.03      184.63     34.77 o
   7   3  12      119.16      165.45     35.97 o
  -9   4  12      419.31      461.59     47.96 o
  -8   4  12      719.36      658.21     52.75 o
  -7   4  12      101.13      142.67     25.18 o
  -6   4  12       13.25        5.99     13.19 o
  -5   4  12      178.13      208.17     17.24 o
  -4   4  12        0.27        4.80      8.02 o
  -3   4  12      315.75      299.91     16.39 o
  -2   4  12      172.56      152.95      9.21 o
   0   4  12      134.84      143.87     11.99 o
   1   4  12      309.02      288.69     15.19 o
   2   4  12     2344.99     2098.71    119.29 o
   3   4  12      678.91      648.14     30.87 o
   4   4  12      571.37      641.43     47.96 o
   5   4  12      377.37      338.10     39.56 o
   6   4  12       19.75        7.19     25.18 o
  -8   5  12      313.37      308.12     35.97 o
  -7   5  12     1006.19     1061.05     63.54 o
  -6   5  12       19.75       14.39     14.39 o
  -5   5  12     1973.57     1981.17     76.13 o
  -4   5  12      268.27      251.62     34.77 o
  -3   5  12      268.25      261.51     14.34 o
   1   5  12       30.93       64.88      8.87 o
   2   5  12        0.52        5.05      7.76 o
   3   5  12      467.15      466.46     26.24 o
   4   5  12      248.36      245.78     32.37 o
   5   5  12      102.40      115.10     28.77 o
   6   5  12     1412.54     1532.23     93.52 o
  -8   6  12      342.98      312.92     37.17 o
  -7   6  12        0.64      -10.79     15.59 o
  -6   6  12        0.73        2.40     13.19 o
  -5   6  12      832.85      831.96     34.63 o
  -4   6  12        3.43       15.41     13.79 o
  -3   6  12     1185.05     1181.99     36.87 o
   1   6  12       30.28       44.96     13.79 o
   2   6  12      834.06      818.76     32.63 o
   3   6  12      512.11      503.55     40.76 o
   4   6  12       64.83       56.35     23.98 o
   5   6  12       14.42       22.78     25.18 o
  -8   7  12       31.09       20.38     20.38 o
  -7   7  12      525.05      575.48     45.56 o
  -6   7  12        7.28       19.18     15.59 o
  -5   7  12      118.34      153.46     20.38 o
  -4   7  12      139.91      176.30     16.19 o
  -3   7  12      420.38      427.75     17.74 o
   0   7  12      165.15      157.78     14.99 o
   1   7  12       96.44      142.41     13.19 o
   2   7  12     1364.28     1273.26     64.74 o
   3   7  12       94.62      130.68     25.18 o
   4   7  12     1461.49     1443.51     81.53 o
  -8   8  12       51.32       19.18     20.38 o
  -7   8  12      420.10      405.24     38.37 o
  -6   8  12        2.30       13.19     15.59 o
  -5   8  12     1488.50     1364.38     68.34 o
  -4   8  12      913.35      881.32     33.03 o
  -3   8  12      142.99      116.60      9.33 o
  -2   8  12       92.32       86.32      9.59 o
   0   8  12       31.66       33.46      7.17 o
   1   8  12       35.58       39.56     15.59 o
   2   8  12      120.79       95.91     21.58 o
   3   8  12      100.40      104.31     25.18 o
   4   8  12     1932.87     2161.66    110.30 o
  -7   9  12      435.73      418.43     40.76 o
  -6   9  12        9.39       19.18     16.78 o
  -5   9  12      165.99      194.23     23.98 o
  -4   9  12       16.38       21.58     11.99 o
  -3   9  12       40.26       45.08     18.58 o
  -2   9  12      134.68      139.41      9.72 o
  -1   9  12      694.39      686.90     25.00 o
   0   9  12      771.31      748.13     40.76 o
   1   9  12      186.25      233.79     25.18 o
   2   9  12      166.75      124.69     25.18 o
   3   9  12     1201.41     1174.95     71.94 o
  -6  10  12      887.98      826.06     53.95 o
  -5  10  12       40.26       17.98     15.59 o
  -4  10  12      451.73      463.98     33.57 o
  -3  10  12       94.41       62.34     13.19 o
  -1  10  12      449.50      471.18     29.97 o
   0  10  12       42.10       43.16     14.39 o
   1  10  12      398.35      444.80     37.17 o
  -5  11  12      152.21      179.84     25.18 o
  -4  11  12       48.15       59.95     15.59 o
  -3  11  12      338.54      297.33     25.18 o
  -2  11  12       34.07       29.97     13.19 o
  -1  11  12       35.61       14.39     14.39 o
   0 -11  13       68.09       59.80     20.14 o
   1 -11  13      365.24      351.93     31.37 o
   2 -11  13       54.15       49.43     18.59 o
   3 -11  13       34.12       60.11     18.95 o
   4 -11  13       25.16       37.22     18.59 o
   5 -11  13      119.58      123.02     23.56 o
  -2 -10  13      126.64      132.68     23.30 o
  -1 -10  13      155.53      175.53     24.54 o
   0 -10  13        3.71        0.40     13.51 o
   1 -10  13     2072.33     2111.47     79.68 o
   2 -10  13     1386.39     1466.24     62.31 o
   3 -10  13      562.10      573.57     56.35 o
   4 -10  13       80.12       68.96     31.17 o
   5 -10  13        5.90      -13.77     12.10 o
   6 -10  13        4.06      -20.07     25.18 o
  -3  -9  13      218.28      265.32     29.17 o
  -2  -9  13       42.82       43.83     17.24 o
  -1  -9  13      208.43      196.68     24.06 o
   0  -9  13       85.02       65.13     18.21 o
   1  -9  13      307.63      363.22     28.82 o
   2  -9  13        6.77       21.82     14.82 o
   3  -9  13      532.40      575.57     36.45 o
   4  -9  13        2.55       25.14     14.82 o
   5  -9  13      240.77      289.61     28.39 o
   6  -9  13      385.63      373.52     32.22 o
   7  -9  13       72.85       40.14     35.37 o
  -4  -8  13      409.31      502.45     73.13 o
  -3  -8  13      475.18      467.51     34.33 o
  -2  -8  13        8.67       22.13     20.38 o
  -1  -8  13      613.36      624.72     36.45 o
   0  -8  13     1882.04     1973.57    132.48 o
   1  -8  13     1124.97     1063.67     49.16 o
   2  -8  13        2.50       28.10     13.25 o
   3  -8  13      156.02      153.46     19.91 o
   4  -8  13      375.44      371.71     29.24 o
   5  -8  13       62.59       82.39     18.09 o
   6  -8  13       35.26        8.39     19.18 o
   7  -8  13      185.92      198.37     25.85 o
  -5  -7  13       89.40      112.56     29.97 o
  -4  -7  13       33.60       24.59     15.26 o
  -3  -7  13      917.17      891.36     57.55 o
  -2  -7  13     1000.41      963.94     46.63 o
  -1  -7  13      133.33      207.53     22.04 o
   0  -7  13      450.35      404.02     54.55 o
   1  -7  13     2204.82     2371.84     81.37 o
   2  -7  13      112.07      115.16     17.80 o
   3  -7  13       85.44      113.73     16.96 o
   4  -7  13      285.28      291.03     35.97 o
   5  -7  13        5.26       -1.20     11.51 o
   6  -7  13       79.05       53.83     17.98 o
   7  -7  13        6.65       -5.52     14.82 o
   8  -7  13      107.32       95.66     21.99 o
  -5  -6  13      487.99      506.43     90.52 o
  -4  -6  13      283.14      203.64     23.74 o
  -3  -6  13       80.30       89.05     17.38 o
  -2  -6  13      214.48      253.81     49.16 o
  -1  -6  13       43.37       33.72     27.58 o
   0  -6  13      769.95      784.76     38.57 o
   1  -6  13      243.97      265.48     22.45 o
   2  -6  13      991.49      994.95     43.24 o
   3  -6  13      886.35      949.61     42.81 o
   4  -6  13      163.11      210.04     21.14 o
   5  -6  13      111.66      107.90     25.18 o
   6  -6  13     2589.50     2712.63     94.94 o
   7  -6  13      671.65      697.61     64.14 o
   8  -6  13        8.56       21.58     16.11 o
  -6  -5  13      462.27      446.84     68.94 o
  -5  -5  13      132.48      141.68     24.58 o
  -4  -5  13      670.98      702.97     39.00 o
  -3  -5  13      637.04      746.93     53.95 o
  -2  -5  13     2370.03     2291.27     78.42 o
  -1  -5  13     2121.68     2047.71     70.78 o
   0  -5  13      223.88      203.72     19.06 o
   1  -5  13       82.60       78.97     13.97 o
   2  -5  13       38.17       20.38     10.92 o
   3  -5  13      694.68      776.10     36.87 o
   4  -5  13      169.07      209.50     28.17 o
   5  -5  13      157.27      182.24     31.17 o
   6  -5  13       37.29        2.25     13.49 o
   7  -5  13       54.39       68.75     23.38 o
   8  -5  13       30.60       51.39     30.57 o
  -7  -4  13      122.22      127.33     23.56 o
  -6  -4  13       32.45        0.87     32.37 o
  -5  -4  13       17.47        2.17     16.19 o
  -4  -4  13        4.76       -4.54     29.97 o
  -3  -4  13      519.49      578.11     32.63 o
  -2  -4  13     3776.13     3832.97    163.05 o
  -1  -4  13       80.54       72.87     13.12 o
   0  -4  13     2035.52     2034.32     67.81 o
   1  -4  13     3254.78     3291.30    100.03 o
   2  -4  13     1223.24     1271.62     47.89 o
   3  -4  13      480.93      432.53     25.85 o
   4  -4  13     3105.31     3206.83    100.87 o
   5  -4  13      378.74      402.26     27.54 o
   6  -4  13        5.09       13.19     13.56 o
   7  -4  13       62.09       55.09     24.58 o
   8  -4  13        0.02       -2.62     15.59 o
  -7  -3  13      377.19      399.17     34.17 o
  -6  -3  13      165.08      214.40     24.06 o
  -5  -3  13      533.21      564.85     74.93 o
  -4  -3  13      925.78      936.13     42.39 o
  -3  -3  13        2.24       14.61     11.42 o
  -2  -3  13      176.37      190.46     17.80 o
  -1  -3  13     1176.32     1084.78     35.04 o
   0  -3  13      550.28      576.71     45.56 o
   1  -3  13      928.74     1096.49     50.74 o
   2  -3  13      649.84      717.53     32.92 o
   3  -3  13     2771.52     2627.05     83.03 o
   4  -3  13      819.84      847.32     38.04 o
   5  -3  13      279.36      287.47     22.70 o
   6  -3  13      226.26      219.15     52.15 o
   7  -3  13      174.97      192.44     56.95 o
   8  -3  13      281.26      334.50     45.56 o
  -7  -2  13      187.16      215.28     25.26 o
  -6  -2  13     1006.10     1007.26     47.85 o
  -5  -2  13     1061.73     1011.82     58.75 o
  -4  -2  13     3597.16     3528.05    108.92 o
  -3  -2  13        8.07       11.46     11.23 o
  -2  -2  13     2057.85     1999.90     62.19 o
  -1  -2  13     4040.91     3891.33     99.10 o
   0  -2  13      429.93      449.55     19.09 o
   1  -2  13      135.86      160.17     11.64 o
   2  -2  13     1041.01     1111.61     33.82 o
   3  -2  13      415.96      411.21     19.71 o
   4  -2  13      177.55      201.86     17.86 o
   5  -2  13       30.17       45.71     13.49 o
   6  -2  13       28.97       61.47     15.26 o
   7  -2  13      600.12      677.19     38.40 o
   8  -2  13      640.50      868.02     70.74 o
  -8  -1  13       92.41       74.33     27.58 o
  -7  -1  13      309.92      318.94     27.46 o
  -6  -1  13       38.36       46.66     15.67 o
  -5  -1  13     1176.77     1111.04     46.63 o
  -4  -1  13       50.08       60.17     20.98 o
  -3  -1  13     2900.76     2869.01     92.40 o
  -2  -1  13     1167.51     1178.79     44.96 o
  -1  -1  13     5868.74     6374.92    176.34 o
   0  -1  13     1814.75     2011.35     63.58 o
   1  -1  13     4626.89     4630.78    211.61 o
   2  -1  13       33.55       41.36     10.17 o
   3  -1  13      126.74      177.42     20.38 o
   4  -1  13      647.82      723.07     50.89 o
   5  -1  13       16.18        7.19     10.64 o
   6  -1  13        9.69       30.77     12.63 o
   7  -1  13        0.08        7.19     21.58 o
   8  -1  13        1.01      -21.58     19.18 o
  -8   0  13     1329.87     1268.46     81.53 o
  -7   0  13      111.43       94.42     17.80 o
  -6   0  13      178.40      166.08     55.15 o
  -5   0  13      861.37      989.92     41.51 o
  -4   0  13       48.78       44.57     12.27 o
  -3   0  13      205.58      205.38     41.36 o
  -2   0  13        0.36        3.23      9.80 o
  -1   0  13       97.93       96.02     17.83 o
   0   0  13       41.15       56.49      6.24 o
   1   0  13       24.47       25.93      5.49 o
   2   0  13     2031.04     2170.15     53.33 o
   3   0  13      548.39      636.79     22.94 o
   4   0  13      727.53      588.94     42.56 o
   5   0  13     1409.45     1595.77     86.32 o
   6   0  13     1743.81     2083.73    107.90 o
   7   0  13        1.96       13.19     22.78 o
   8   0  13      807.67      963.94     74.33 o
  -8   1  13      102.99       76.73     27.58 o
  -7   1  13      650.27      571.89     49.16 o
  -6   1  13       74.79       68.34     20.38 o
  -5   1  13     1198.60     1239.42     70.14 o
  -4   1  13     1049.69     1087.00     33.28 o
  -3   1  13     6271.08     6516.51    144.83 o
  -2   1  13      591.00      705.96     28.39 o
  -1   1  13     2065.07     2060.23     61.89 o
   0   1  13      412.22      399.95     18.65 o
   1   1  13       80.24      103.99     11.02 o
   2   1  13      303.06      309.77     19.06 o
   3   1  13        0.49       17.98     14.99 o
   4   1  13       76.89      112.40     14.34 o
   5   1  13     1398.98     1365.58     77.93 o
   6   1  13      325.11      260.17     35.97 o
   7   1  13      138.14      131.88     33.57 o
  -8   2  13       93.48       88.72     25.18 o
  -7   2  13       94.77      137.88     26.38 o
  -6   2  13      201.05      181.02     19.78 o
  -5   2  13      165.63      174.19     18.01 o
  -4   2  13     1141.01     1025.85     39.82 o
  -3   2  13       94.61       91.62     11.42 o
  -2   2  13      565.19      623.58     25.00 o
  -1   2  13      112.50      130.55      9.72 o
   0   2  13     2415.98     2561.14     72.91 o
   1   2  13     5154.83     5430.63    148.36 o
   2   2  13     1059.98      897.74     59.35 o
   3   2  13        8.37       19.66     10.37 o
   4   2  13     1993.71     2131.13     71.63 o
   5   2  13        1.68       17.98     19.18 o
   6   2  13      273.27      339.30     40.76 o
   7   2  13       41.79      124.69     33.57 o
  -8   3  13     1181.06     1219.31     76.73 o
  -7   3  13        1.86       20.38     16.78 o
  -6   3  13      259.57      244.58     27.58 o
  -5   3  13     2261.36     2409.40     77.13 o
  -4   3  13       46.71       49.18     11.02 o
  -3   3  13      310.27      292.53     17.36 o
  -2   3  13      352.80      310.21     15.67 o
  -1   3  13      535.50      518.00     19.50 o
   0   3  13       11.40        5.99      6.32 o
   1   3  13      595.81      635.60     25.00 o
   2   3  13      951.60     1070.01     60.55 o
   3   3  13     7831.43     8338.88    444.20 o
   4   3  13      226.66      211.01     28.77 o
   5   3  13      258.02      269.76     34.77 o
   6   3  13     1117.48     1119.80     75.53 o
   7   3  13        1.93       -5.99     23.98 o
  -8   4  13       38.80       56.35     22.78 o
  -7   4  13       73.60      110.30     23.98 o
  -6   4  13     1582.32     1726.45     86.32 o
  -5   4  13      197.10      220.32     17.74 o
  -4   4  13      535.11      571.71     26.24 o
  -3   4  13      835.45      903.76     32.18 o
  -2   4  13     1635.93     1828.02     52.98 o
  -1   4  13     1692.93     1830.59     50.87 o
   0   4  13       18.72       10.79      8.39 o
   1   4  13        7.22       39.28      7.76 o
   2   4  13      238.31      317.52     23.98 o
   3   4  13       29.41       34.05     14.39 o
   4   4  13       73.43       70.74     22.78 o
   5   4  13      408.53      462.79     44.36 o
   6   4  13      243.61      240.98     38.37 o
  -8   5  13        5.52        4.80     16.78 o
  -7   5  13      270.12      276.95     32.37 o
  -6   5  13       26.79       13.19     14.39 o
  -5   5  13        9.46       -3.60      8.63 o
  -4   5  13      101.15      101.99     11.78 o
  -3   5  13       75.51       66.50      8.63 o
  -2   5  13     4861.61     4827.46    128.43 o
   1   5  13     7903.25     8104.99    215.76 o
   2   5  13     1969.44     1950.82     70.74 o
   3   5  13        2.21       14.39     16.78 o
   4   5  13      894.60     1015.49     63.54 o
   5   5  13       24.10       35.97     23.98 o
   6   5  13       70.43      112.70     31.17 o
  -8   6  13      899.64      838.05     61.15 o
  -7   6  13      366.49      383.66     37.17 o
  -6   6  13      165.43      136.68     22.78 o
  -5   6  13       79.98      110.30     17.98 o
  -4   6  13       19.14       -2.26      7.49 o
  -3   6  13      854.77      840.00     28.79 o
   1   6  13      122.19      122.07     13.79 o
   2   6  13       14.47       27.43     10.07 o
   3   6  13     1265.64     1288.85     69.54 o
   4   6  13      436.12      503.55     45.56 o
   5   6  13       14.32      -17.98     23.98 o
  -8   7  13        2.68       11.99     19.18 o
  -7   7  13       41.92       46.76     20.38 o
  -6   7  13     2028.52     2056.16     97.11 o
  -5   7  13       20.96       43.16     15.59 o
  -4   7  13      833.44      778.30     44.36 o
  -3   7  13      305.61      306.14     15.19 o
   0   7  13     1602.44     1535.23     44.93 o
   1   7  13        4.01        3.34      7.76 o
   2   7  13       66.07       63.54     19.18 o
   3   7  13       56.19       35.97     21.58 o
   4   7  13       52.31       69.54     23.98 o
  -7   8  13       37.69       46.76     21.58 o
  -6   8  13      297.34      256.57     28.77 o
  -5   8  13        0.15        5.99     13.19 o
  -4   8  13       10.04       26.38     11.99 o
  -3   8  13      337.71      359.50     16.52 o
   0   8  13       70.69       86.13      8.87 o
   1   8  13      475.12      580.28     38.37 o
   2   8  13      676.45      791.29     50.35 o
   3   8  13      103.51      104.31     26.38 o
  -6   9  13       65.06       74.33     19.18 o
  -5   9  13      420.66      414.83     33.57 o
  -4   9  13       11.50       17.98     11.99 o
  -3   9  13      330.21      418.43     26.38 o
  -2   9  13       34.18       54.09      8.39 o
  -1   9  13        4.89        5.99     10.79 o
   0   9  13      809.14      754.12     40.76 o
   1   9  13      281.73      273.36     26.38 o
   2   9  13      151.96      195.42     27.58 o
  -5  10  13        2.24      -17.98     11.99 o
  -4  10  13      942.36      955.54     50.35 o
  -3  10  13     1681.89     1714.46     74.33 o
  -1  10  13       26.53       33.57     11.99 o
   0  10  13      777.39      776.90     44.36 o
   1  10  13      106.20      100.71     22.78 o
  -3  11  13      154.01      122.29     16.78 o
  -2  11  13      231.87      234.99     21.58 o
   1 -11  14       34.05       45.64     25.78 o
   2 -11  14      451.40      473.29     35.96 o
   3 -11  14      597.95      623.77     41.11 o
   4 -11  14      389.24      457.12     36.45 o
  -1 -10  14        0.98       10.98     16.04 o
   0 -10  14      259.76      233.59     26.69 o
   1 -10  14       43.50       70.64     18.42 o
   2 -10  14      161.32      206.31     25.00 o
   3 -10  14        8.17       -3.30     14.39 o
   4 -10  14      602.00      652.49     41.11 o
   5 -10  14        6.28       -5.36     15.19 o
  -2  -9  14      447.73      424.24     40.16 o
  -1  -9  14        4.43       -9.10     14.34 o
   0  -9  14      390.91      408.70     31.33 o
   1  -9  14      684.97      658.55     54.55 o
   2  -9  14      478.13      450.04     33.57 o
   3  -9  14      380.01      429.60     39.56 o
   4  -9  14      274.59      355.44     30.09 o
   5  -9  14       32.63       45.15     17.24 o
   6  -9  14        3.16       28.26     16.89 o
  -3  -8  14      364.20      390.73     31.78 o
  -2  -8  14      502.10      488.55     34.33 o
  -1  -8  14      229.24      254.99     25.39 o
   0  -8  14     2255.12     2261.10     81.81 o
   1  -8  14     1024.98     1068.35     73.13 o
   2  -8  14     1261.42     1172.01     51.69 o
   3  -8  14      130.48       98.37     18.65 o
   4  -8  14      644.33      731.76     63.54 o
   5  -8  14      380.95      507.13     83.92 o
   6  -8  14      967.71      976.88     50.84 o
   7  -8  14      163.17      172.65     37.17 o
  -4  -7  14      756.46      731.32     43.65 o
  -3  -7  14        5.60       -7.85     17.98 o
  -2  -7  14      291.95      297.86     26.69 o
  -1  -7  14       59.02       28.14     34.17 o
   0  -7  14       36.27       42.04     17.38 o
   1  -7  14       74.29       66.53     15.67 o
   2  -7  14      102.96       64.14     16.11 o
   3  -7  14       64.07       80.33     18.58 o
   4  -7  14     1001.26      930.27     53.95 o
   5  -7  14      262.27      297.67     27.54 o
   6  -7  14      316.69      324.91     41.96 o
   7  -7  14      433.66      525.20     37.30 o
  -5  -6  14      829.89      899.54     49.15 o
  -4  -6  14      148.91      194.00     24.54 o
  -3  -6  14      150.92      123.93     19.91 o
  -2  -6  14     5227.63     4954.63    150.48 o
  -1  -6  14     3010.28     2758.99     91.56 o
   0  -6  14      280.38      244.65     22.45 o
   1  -6  14      455.35      430.95     38.97 o
   2  -6  14       24.66       -2.12     11.99 o
   3  -6  14      157.11      172.14     19.80 o
   4  -6  14      832.93      874.89     42.36 o
   5  -6  14      247.25      303.06     26.24 o
   6  -6  14     1411.23     1342.80     83.92 o
   7  -6  14      211.48      197.06     25.00 o
  -6  -5  14      313.29      386.08     33.48 o
  -5  -5  14       11.05       12.56     15.19 o
  -4  -5  14       39.35       50.41     22.78 o
  -3  -5  14      682.48      723.53     39.00 o
  -2  -5  14      971.88      929.06     42.76 o
  -1  -5  14        1.51        2.95     16.19 o
   0  -5  14       29.56       45.45     12.63 o
   1  -5  14        4.38       11.90     16.78 o
   2  -5  14     3550.19     3488.93    108.07 o
   3  -5  14      945.95      934.22     41.96 o
   4  -5  14      706.48      704.18     44.36 o
   5  -5  14      102.89      138.01     18.95 o
   6  -5  14      405.25      403.20     30.48 o
   7  -5  14     1322.86     1278.15    100.11 o
   8  -5  14       11.62       -9.59     21.58 o
  -6  -4  14       69.23       73.27     18.72 o
  -5  -4  14      289.46      245.75     25.00 o
  -4  -4  14     3169.14     3206.27    140.27 o
  -3  -4  14      945.64      890.19     41.96 o
  -2  -4  14      302.00      280.59     22.04 o
  -1  -4  14       20.98       29.37     11.87 o
   0  -4  14      290.66      338.44     22.84 o
   1  -4  14       22.04       32.97     11.39 o
   2  -4  14      164.39      197.79     18.65 o
   3  -4  14      140.85      150.02     17.36 o
   4  -4  14     6833.36     6662.62    190.73 o
   5  -4  14     1033.19     1069.44     47.00 o
   6  -4  14       71.90       99.18     28.77 o
   7  -4  14      168.49      195.67     23.56 o
   8  -4  14       43.80       52.75     27.58 o
  -7  -3  14        1.85       17.31     16.13 o
  -6  -3  14      187.68      180.98     23.21 o
  -5  -3  14     3095.82     3182.80    105.11 o
  -4  -3  14     3735.45     3629.21    113.59 o
  -3  -3  14      125.62      164.64     46.76 o
  -2  -3  14       23.10       16.16     11.42 o
  -1  -3  14      578.39      505.23     27.54 o
   0  -3  14     1735.64     1726.26     58.88 o
   1  -3  14      254.98      285.07     18.02 o
   2  -3  14      837.30      915.29     80.33 o
   3  -3  14       14.58       36.75     22.18 o
   4  -3  14      164.00      167.67     17.36 o
   5  -3  14     1999.70     1909.89     99.51 o
   6  -3  14      111.32       96.04     18.09 o
   7  -3  14      387.96      323.71     41.96 o
   8  -3  14       19.94       40.76     25.18 o
  -7  -2  14       78.82       59.75     18.09 o
  -6  -2  14      737.98      707.76     41.96 o
  -5  -2  14      186.72      188.75     20.76 o
  -4  -2  14       48.32       64.40     14.41 o
  -3  -2  14     1492.13     1554.63     82.73 o
  -2  -2  14      186.09      205.49     14.81 o
  -1  -2  14     2729.01     2702.90     93.70 o
   0  -2  14      482.39      453.49     19.98 o
   1  -2  14      140.03      120.81     13.21 o
   2  -2  14    10386.96    10306.02    305.78 o
   3  -2  14     1959.99     1980.51    101.71 o
   4  -2  14      173.03      171.85     20.98 o
   5  -2  14       72.09       81.53     22.78 o
   6  -2  14     1051.74     1006.78     62.94 o
   7  -2  14       11.14       26.38     23.98 o
   8  -2  14     1306.32     1286.45     88.72 o
  -7  -1  14     2598.15     2647.23    131.88 o
  -6  -1  14     2859.38     2847.63     95.35 o
  -5  -1  14       65.02       73.05     19.18 o
  -4  -1  14       87.82      116.11     22.78 o
  -3  -1  14       19.16       23.41      8.95 o
  -2  -1  14      157.43      172.33     16.04 o
  -1  -1  14      670.55      694.71     58.75 o
   0  -1  14      158.93      156.58     10.93 o
   1  -1  14     2590.32     2545.45     73.79 o
   2  -1  14      574.19      593.27     31.17 o
   3  -1  14     2413.58     2439.09    121.69 o
   4  -1  14      532.90      489.37     28.79 o
   5  -1  14      242.14      215.81     31.17 o
   6  -1  14        2.94        4.80     20.38 o
   7  -1  14     1746.70     1713.27    100.71 o
   8  -1  14      532.10      497.55     52.75 o
  -8   0  14       41.42       85.12     28.77 o
  -7   0  14     1165.59     1099.42     71.94 o
  -6   0  14       43.24       54.55     14.41 o
  -5   0  14      129.43      141.89     38.97 o
  -4   0  14      365.68      347.87     23.21 o
  -3   0  14     3230.81     3085.48     75.59 o
  -2   0  14     1219.38     1250.88     35.03 o
  -1   0  14      101.26       55.53      7.40 o
   0   0  14     9628.14     9613.41    209.00 o
   1   0  14     3702.21     3605.78     82.63 o
   2   0  14       81.34       89.47     14.31 o
   3   0  14        8.35       17.12      7.24 o
   4   0  14     1341.04     1392.07     71.81 o
   5   0  14       61.81       59.95     22.78 o
   6   0  14      207.70      211.01     34.77 o
   7   0  14        0.83       19.18     23.98 o
  -8   1  14      658.82      847.64     64.74 o
  -7   1  14        1.45        0.00     16.78 o
  -6   1  14      330.35      250.58     32.37 o
  -5   1  14        6.08       12.30      8.25 o
  -4   1  14      435.19      418.35     18.49 o
  -3   1  14       12.70       16.52     19.78 o
  -2   1  14        7.11        1.47      7.49 o
  -1   1  14     6430.70     6481.98    176.76 o
   0   1  14     4930.97     4862.27    134.37 o
   1   1  14      653.50      640.02     27.13 o
   2   1  14       28.13       39.04     10.57 o
   3   1  14        5.02        4.48      9.50 o
   4   1  14      420.14      468.57     18.71 o
   5   1  14     3837.48     3685.50    164.25 o
   6   1  14      464.98      529.93     49.16 o
   7   1  14        1.08      -17.98     20.38 o
  -8   2  14        2.15        0.00     17.98 o
  -7   2  14       18.19       17.98     17.98 o
  -6   2  14        4.36      -11.99     13.19 o
  -5   2  14      907.49      926.67     29.23 o
  -4   2  14     2801.99     2813.86    113.90 o
  -3   2  14       10.31       12.50     10.79 o
  -2   2  14     2229.38     2406.19     71.63 o
  -1   2  14     1284.83     1357.33     43.24 o
   0   2  14      431.73      483.17     21.19 o
   1   2  14      315.73      303.44     22.18 o
   2   2  14      639.22      633.79     40.16 o
   3   2  14      162.81      151.44     16.04 o
   4   2  14       86.58      177.44     27.58 o
   5   2  14      265.89      272.16     33.57 o
   6   2  14      938.74      805.68     61.15 o
   7   2  14     1123.31     1158.16     80.33 o
  -8   3  14        4.70       -4.80     17.98 o
  -7   3  14       42.68       52.75     20.38 o
  -6   3  14      247.66      219.40     27.58 o
  -5   3  14      675.10      628.64     31.23 o
  -4   3  14       31.19       39.93     10.92 o
  -3   3  14     4309.11     4412.49    123.35 o
  -2   3  14     7138.81     6951.17    186.51 o
  -1   3  14     2124.41     2075.67     60.19 o
   0   3  14        5.98       19.18      6.78 o
   1   3  14       51.15       39.20     11.39 o
   2   3  14      949.62      937.23     35.97 o
   3   3  14     1514.92     1519.40     71.34 o
   4   3  14       47.37       61.15     21.58 o
   5   3  14      175.79      125.89     27.58 o
   6   3  14       11.11        9.59     23.98 o
  -8   4  14       49.31       47.96     22.78 o
  -7   4  14       78.01       77.93     21.58 o
  -6   4  14      333.74      356.08     33.57 o
  -5   4  14        2.04      -10.79     11.99 o
  -4   4  14      379.83      392.56     23.38 o
  -3   4  14      756.54      694.18     29.37 o
  -2   4  14      497.49      518.40     20.76 o
  -1   4  14      462.38      453.96     17.36 o
   0   4  14       32.83       39.56      9.59 o
   1   4  14     1031.06     1000.37     34.33 o
   2   4  14     1107.63     1244.18     43.21 o
   3   4  14      153.64      113.90     21.58 o
   4   4  14     1201.17     1079.03     64.74 o
   5   4  14      696.16      686.98     55.15 o
   6   4  14       16.64       16.78     23.98 o
  -8   5  14      104.45       75.53     23.98 o
  -7   5  14     2229.74     2257.58    110.30 o
  -6   5  14      166.06      193.03     25.18 o
  -5   5  14      313.44      302.13     27.58 o
  -4   5  14     5337.91     5463.52    151.32 o
  -3   5  14     1161.62     1144.23     37.72 o
  -2   5  14       63.99       46.34      9.59 o
   0   5  14      116.95      115.39      8.39 o
   1   5  14      153.42      198.13     14.99 o
   2   5  14       54.72       72.97     15.59 o
   3   5  14      927.20      736.14     49.16 o
   4   5  14      518.73      577.88     46.76 o
   5   5  14      556.46      556.30     50.35 o
  -8   6  14       99.44      101.91     26.38 o
  -7   6  14      200.00      153.46     26.38 o
  -6   6  14       25.55       25.18     16.78 o
  -5   6  14     1103.88     1040.67     55.15 o
  -4   6  14      951.23      958.52     40.16 o
  -3   6  14      570.72      502.45     20.98 o
   1   6  14        6.26       10.92      7.49 o
   2   6  14      488.09      459.19     35.97 o
   3   6  14      366.56      354.88     34.77 o
   4   6  14        5.88        8.39     20.38 o
  -7   7  14      228.29      237.39     31.17 o
  -6   7  14      864.94      842.85     52.75 o
  -5   7  14      777.07      761.32     45.56 o
  -4   7  14        0.79       12.87      9.59 o
  -3   7  14      482.50      532.79     26.38 o
   0   7  14      481.18      484.37     26.38 o
   1   7  14      601.45      606.60     25.39 o
   2   7  14     1702.00     1662.91     80.33 o
   3   7  14      143.17      131.88     26.38 o
   4   7  14       42.38       50.35     25.18 o
  -7   8  14      897.80      912.38     59.95 o
  -6   8  14       92.17      122.29     22.78 o
  -5   8  14      377.47      336.90     28.77 o
  -4   8  14     1975.46     2102.92     89.92 o
  -3   8  14      278.16      297.91     15.19 o
   0   8  14       11.85       10.72      6.62 o
   1   8  14       10.58       29.97     14.39 o
   2   8  14      167.47      189.43     26.38 o
   3   8  14       81.24      100.71     25.18 o
  -6   9  14       42.95       35.97     17.98 o
  -5   9  14       58.15       81.53     17.98 o
  -4   9  14      235.27      205.02     20.38 o
  -3   9  14      541.05      589.87     32.37 o
   0   9  14     1648.44     1712.07     74.33 o
   1   9  14       41.90       15.59     16.78 o
  -5  10  14      344.29      368.07     31.17 o
  -4  10  14      890.42      875.22     47.96 o
  -3  10  14      490.30      502.35     29.97 o
  -2  10  14      294.45      275.75     20.38 o
  -1  10  14      238.18      256.57     20.38 o
   0  10  14       75.18       65.94     16.78 o
   0 -10  15        4.72       25.44     17.36 o
   1 -10  15      429.27      432.23     34.33 o
   2 -10  15     1608.19     1622.71     98.91 o
   3 -10  15       83.09      111.25     35.37 o
   4 -10  15        6.51       14.39     15.26 o
   5 -10  15        8.38      -16.78     14.41 o
  -2  -9  15      101.10      110.27     21.61 o
  -1  -9  15        0.50      -10.98     13.49 o
   0  -9  15      264.80      247.00     26.69 o
   1  -9  15      434.61      468.23     76.73 o
   2  -9  15       89.98      104.53     20.29 o
   3  -9  15      910.54      824.58     44.91 o
   4  -9  15       31.05       38.07     20.38 o
   5  -9  15       16.55       30.41     18.58 o
   6  -9  15     1087.06     1158.34     58.07 o
  -3  -8  15      903.74     1042.80     53.39 o
  -2  -8  15        6.10      -15.59     25.18 o
  -1  -8  15        2.67       -3.67     13.49 o
   0  -8  15     1938.43     1914.02     74.18 o
   1  -8  15      712.03      706.02     43.16 o
   2  -8  15      342.33      391.99     30.09 o
   3  -8  15      128.69      119.42     19.44 o
   4  -8  15      454.88      559.32     36.02 o
   5  -8  15      375.67      440.98     33.88 o
   6  -8  15        1.24       -2.58     13.97 o
  -4  -7  15       10.07      -20.07     14.82 o
  -3  -7  15      355.71      386.32     30.93 o
  -2  -7  15      835.08      795.49     56.35 o
  -1  -7  15     2035.63     2123.84     77.94 o
   0  -7  15      216.63      225.60     23.30 o
   1  -7  15      465.74      520.46     32.63 o
   2  -7  15      260.19      230.10     22.36 o
   3  -7  15        8.17       12.21     15.59 o
   4  -7  15     1184.23     1294.69     55.93 o
   5  -7  15       40.61       57.61     24.58 o
   6  -7  15       49.64       29.97     16.96 o
   7  -7  15      112.16      112.70     32.37 o
  -5  -6  15      206.85      289.07     29.53 o
  -4  -6  15       70.20       86.58     19.80 o
  -3  -6  15        0.22       -9.90     16.78 o
  -2  -6  15       96.94      151.28     20.76 o
  -1  -6  15      135.33      160.24     46.16 o
   0  -6  15      433.94      362.97     26.24 o
   1  -6  15      401.42      406.46     27.54 o
   2  -6  15      240.84      250.82     21.99 o
   3  -6  15      720.27      784.57     56.35 o
   4  -6  15      186.40      157.19     19.91 o
   5  -6  15       11.64       21.58     14.41 o
   6  -6  15     2656.33     2708.61    209.81 o
   7  -6  15      447.41      448.40     51.55 o
  -5  -5  15      230.42      238.82     33.57 o
  -4  -5  15      280.65      288.94     29.97 o
  -3  -5  15     3963.95     3850.68    122.07 o
  -2  -5  15     1221.26     1207.31     91.72 o
  -1  -5  15        2.93        6.92     10.92 o
   0  -5  15      114.42      138.03     17.36 o
   1  -5  15      186.93      221.70     20.35 o
   2  -5  15      216.81      201.77     25.78 o
   3  -5  15      718.26      787.20     82.13 o
   4  -5  15      106.98      124.82     28.77 o
   5  -5  15      112.83      131.31     19.50 o
   6  -5  15       35.74       30.82     15.67 o
   7  -5  15       67.50       76.73     18.95 o
  -6  -4  15       71.96       83.99     20.29 o
  -5  -4  15      108.32       87.41     18.95 o
  -4  -4  15      291.23      259.16     35.97 o
  -3  -4  15       13.35       -3.91     24.58 o
  -2  -4  15      805.66      768.43     36.87 o
  -1  -4  15      629.96      636.44     32.22 o
   0  -4  15      455.80      464.68     27.13 o
   1  -4  15      218.31      174.20     18.21 o
   2  -4  15     1922.36     1736.90     61.42 o
   3  -4  15      317.73      319.78     23.21 o
   4  -4  15     1687.74     1656.97     61.42 o
   5  -4  15       89.79       58.42     20.38 o
   6  -4  15       49.15       52.75     25.18 o
   7  -4  15      480.98      612.65     57.55 o
  -6  -3  15      138.72      120.00     47.36 o
  -5  -3  15     1070.32     1039.99     48.74 o
  -4  -3  15      467.08      482.72     30.09 o
  -3  -3  15       65.37       43.42     13.49 o
  -2  -3  15      585.67      507.56     33.57 o
  -1  -3  15       96.18      130.95     15.19 o
   0  -3  15      138.52      127.51     15.19 o
   1  -3  15     3336.65     3272.22    163.05 o
   2  -3  15        2.53       -3.60      9.33 o
   3  -3  15      371.46      332.44     22.36 o
   4  -3  15     2495.04     2342.59     78.25 o
   5  -3  15      107.82       64.86     14.67 o
   6  -3  15        4.74      -11.99     19.18 o
   7  -3  15       64.61       62.34     27.58 o
  -7  -2  15      348.32      284.15     40.76 o
  -6  -2  15     2583.22     2538.40     89.44 o
  -5  -2  15      554.08      549.36     49.76 o
  -4  -2  15      141.66       85.24     15.26 o
  -3  -2  15      790.22      835.72     37.27 o
  -2  -2  15       45.37       55.32     10.09 o
  -1  -2  15      151.24      133.20     13.31 o
   0  -2  15     1383.73     1298.44     68.34 o
   1  -2  15       93.42       50.52     16.19 o
   2  -2  15      248.02      266.65     20.76 o
   3  -2  15      357.91      365.14     19.46 o
   4  -2  15       30.12       24.58     10.64 o
   5  -2  15      394.50      415.72     26.45 o
   6  -2  15       95.84      152.26     29.97 o
   7  -2  15       31.11       50.35     27.58 o
  -7  -1  15      109.83      151.06     31.17 o
  -6  -1  15       13.65       20.98     14.41 o
  -5  -1  15       42.88       43.16     14.41 o
  -4  -1  15     1117.55     1053.89     83.33 o
  -3  -1  15        9.46        9.21     10.57 o
  -2  -1  15      537.91      513.09     28.39 o
  -1  -1  15     5928.77     5728.93    130.31 o
   0  -1  15     2029.07     2002.50     51.80 o
   1  -1  15      531.09      499.02     19.76 o
   2  -1  15     3375.10     3244.63    156.19 o
   3  -1  15      637.82      497.92     21.67 o
   4  -1  15      317.54      344.09     34.77 o
   5  -1  15      116.11       88.72     23.98 o
   6  -1  15      661.49      651.02     55.15 o
   7  -1  15      175.35      165.45     34.77 o
  -7   0  15      263.56      245.78     34.77 o
  -6   0  15      229.43      182.24     29.97 o
  -5   0  15      334.09      383.66     37.17 o
  -4   0  15       63.10       53.31     16.78 o
  -3   0  15      481.59      448.41     33.91 o
  -2   0  15       47.43       79.48      8.98 o
  -1   0  15      379.32      372.96     21.61 o
   0   0  15      256.76      226.05     16.52 o
   1   0  15     2763.16     2537.87     77.99 o
   2   0  15       37.03       30.55      6.47 o
   3   0  15       11.61       12.28      6.66 o
   4   0  15      150.02      203.77     16.16 o
   5   0  15      568.56      594.67     50.35 o
   6   0  15     2337.72     2263.57    117.49 o
   7   0  15      134.02      106.70     31.17 o
  -7   1  15       12.44       34.77     20.38 o
  -6   1  15      429.10      423.22     39.56 o
  -5   1  15      114.83      100.10     15.59 o
  -4   1  15       85.04      102.07      9.59 o
  -3   1  15     3778.46     3749.03    231.39 o
  -2   1  15      847.05      839.16     33.48 o
  -1   1  15      308.82      288.06     17.80 o
   0   1  15     3248.27     2894.58     85.20 o
   1   1  15        1.66        5.17      8.02 o
   2   1  15       95.02      128.01     13.97 o
   3   1  15      300.87      282.27     20.76 o
   4   1  15      540.77      592.27     46.76 o
   5   1  15     2409.29     2213.22    111.50 o
   6   1  15      538.11      525.13     50.35 o
   7   1  15       10.78       19.18     26.38 o
  -8   2  15      270.16      232.59     35.97 o
  -7   2  15      164.00      152.26     27.58 o
  -6   2  15       54.02       33.57     17.98 o
  -5   2  15      199.16      160.66     23.98 o
  -4   2  15     1482.46     1479.34     52.54 o
  -3   2  15     3393.24     3563.74    103.85 o
  -2   2  15      116.50      108.24     12.27 o
  -1   2  15     2168.95     2169.07     65.70 o
   0   2  15      345.94      258.60     15.26 o
   1   2  15       11.42       19.18     13.19 o
   2   2  15       50.22       83.67     11.87 o
   3   2  15      177.45      117.68     17.38 o
   4   2  15      645.12      643.82     47.96 o
   5   2  15      282.10      225.40     33.57 o
   6   2  15      272.91      245.78     37.17 o
  -8   3  15      526.73      624.64     53.95 o
  -7   3  15       60.68       40.76     20.38 o
  -6   3  15        2.30       28.77     16.78 o
  -5   3  15     1161.91     1082.63     61.15 o
  -4   3  15      112.36      114.44     13.56 o
  -3   3  15      109.98      122.15     12.27 o
  -2   3  15     1112.30      968.83     33.91 o
  -1   3  15      534.16      617.89     24.15 o
   0   3  15       13.03       67.14     13.19 o
   1   3  15      218.88      217.72     14.82 o
   2   3  15        1.85        8.56      8.99 o
   3   3  15     7005.87     6835.08    270.96 o
   4   3  15      935.53      977.12     61.15 o
   5   3  15        2.31       16.78     20.38 o
   6   3  15      858.76      887.21     67.14 o
  -8   4  15       37.34       55.15     22.78 o
  -7   4  15        1.96      -13.19     15.59 o
  -6   4  15     1930.75     1895.50     93.52 o
  -5   4  15     1153.77     1203.72     63.54 o
  -4   4  15      490.59      416.66     22.84 o
  -3   4  15     2487.07     2422.35     71.63 o
  -2   4  15      317.65      299.58     15.67 o
  -1   4  15       40.86       62.96     10.79 o
   0   4  15       81.59       57.27      7.63 o
   1   4  15        9.88       16.19      7.63 o
   2   4  15        2.08       24.55     23.38 o
   3   4  15       48.63       61.15     19.18 o
   4   4  15      221.00      195.42     28.77 o
   5   4  15      378.43      362.08     40.76 o
  -7   5  15       33.81       37.17     19.18 o
  -6   5  15       40.60       19.18     15.59 o
  -5   5  15       71.43       83.92     17.98 o
  -4   5  15       15.70       -0.96      8.35 o
  -3   5  15       91.21       82.23     10.07 o
  -2   5  15       62.10       60.83      7.17 o
  -1   5  15      165.07      143.87     11.99 o
   0   5  15       11.22       20.46      6.32 o
   1   5  15     3970.41     3667.26    103.00 o
   2   5  15     3416.71     3394.16    141.47 o
   3   5  15       73.65       59.95     20.38 o
   4   5  15      187.42      193.03     29.97 o
   5   5  15       31.96       21.58     22.78 o
  -7   6  15      703.04      702.57     51.55 o
  -6   6  15      242.63      240.98     27.58 o
  -5   6  15      462.31      438.81     34.77 o
  -4   6  15        1.86        8.27      8.35 o
  -3   6  15        2.20        8.99      6.62 o
   0   6  15      496.59      509.54     26.38 o
   1   6  15      509.02      538.55     34.17 o
   2   6  15        1.30      -21.58     14.39 o
   3   6  15      614.42      591.07     45.56 o
   4   6  15      875.49      920.78     62.34 o
  -7   7  15      101.41      155.86     27.58 o
  -6   7  15      575.80      659.41     45.56 o
  -5   7  15       97.62      117.49     19.18 o
  -4   7  15        5.46      -13.19      9.59 o
  -3   7  15      166.22      159.73     22.18 o
   0   7  15      724.38      684.22     23.74 o
   1   7  15      106.86       77.93     15.59 o
   2   7  15      134.45      135.48     22.78 o
   3   7  15       22.91        0.00     17.98 o
  -6   8  15        4.47      -10.79     14.39 o
  -5   8  15        3.40        4.80     13.19 o
  -4   8  15       17.68       17.98     11.99 o
  -3   8  15       37.45       34.40     12.59 o
   0   8  15       16.67        7.19     10.79 o
   1   8  15       24.82       -4.80     13.19 o
   2   8  15      403.74      440.01     38.37 o
  -5   9  15      132.84      161.86     21.58 o
  -4   9  15      388.20      342.89     26.38 o
  -3   9  15      259.59      309.32     21.58 o
   0   9  15        2.47       -4.80     11.99 o
   1   9  15      230.25      203.82     23.98 o
  -3  10  15     3294.94     3131.59    124.69 o
   1 -10  16       14.18        7.33     14.98 o
   2 -10  16       40.06      103.62     24.58 o
   3 -10  16        3.20       17.71     17.38 o
  -1  -9  16       90.42      114.42     22.45 o
   0  -9  16       83.25       73.64     19.91 o
   1  -9  16      807.87      751.69     43.60 o
   2  -9  16        3.37       -6.98     13.97 o
   3  -9  16       78.47       44.53     32.37 o
   4  -9  16       34.93       38.08     18.58 o
   5  -9  16       90.62       82.13     21.19 o
  -2  -8  16        0.67        3.60     14.98 o
  -1  -8  16      178.78      160.87     24.58 o
   0  -8  16      831.20      857.53     44.91 o
   1  -8  16      192.14      219.64     24.15 o
   2  -8  16      340.21      365.87     29.24 o
   3  -8  16     1073.31     1138.33     53.39 o
   4  -8  16       36.73       59.83     17.74 o
   5  -8  16      198.01      199.38     25.43 o
   6  -8  16      208.22      258.51     28.82 o
  -3  -7  16      285.48      320.45     29.64 o
  -2  -7  16       64.89       44.66     17.98 o
  -1  -7  16      131.98       85.09     18.59 o
   0  -7  16       15.94       -5.12     12.63 o
   1  -7  16      611.76      658.27     37.30 o
   2  -7  16        3.18       14.39     13.56 o
   3  -7  16      133.26      132.01     19.50 o
   4  -7  16      338.75      364.71     29.64 o
   5  -7  16      685.25      756.10     43.65 o
   6  -7  16        5.83        8.66     16.78 o
  -4  -6  16      453.21      513.79     36.02 o
  -3  -6  16      434.57      319.78     93.52 o
  -2  -6  16     1567.06     1580.28     83.92 o
  -1  -6  16      643.85      649.84     82.73 o
   0  -6  16      101.85      135.49     18.65 o
   1  -6  16      741.75      725.66     38.12 o
   2  -6  16       24.80       32.22     13.49 o
   3  -6  16        0.60       20.98     17.38 o
   4  -6  16       34.64       42.32     23.98 o
   5  -6  16       96.32      102.51     19.44 o
   6  -6  16       28.27       37.14     16.52 o
   7  -6  16      212.15      267.36     41.96 o
  -5  -5  16        1.16        6.23     15.19 o
  -4  -5  16      149.23      160.80     38.97 o
  -3  -5  16      469.65      554.37     34.73 o
  -2  -5  16      967.73     1091.00     48.70 o
  -1  -5  16      163.74      166.88     28.77 o
   0  -5  16      180.83      280.25     23.30 o
   1  -5  16       53.92       12.59     11.87 o
   2  -5  16      907.71      895.17     41.06 o
   3  -5  16     2715.07     2618.80     87.67 o
   4  -5  16       17.13       20.38     15.59 o
   5  -5  16      726.51      747.62     47.96 o
   6  -5  16       32.03       34.89     16.52 o
   7  -5  16        8.66       16.78     21.58 o
  -5  -4  16       80.97       83.24     19.44 o
  -4  -4  16      997.84     1026.11     48.74 o
  -3  -4  16      336.76      346.50     26.69 o
  -2  -4  16      108.73      138.24     24.58 o
  -1  -4  16      475.28      471.89     28.39 o
   0  -4  16       20.19       34.77     12.72 o
   1  -4  16      555.89      568.68     43.76 o
   2  -4  16       49.80       65.16     19.78 o
   3  -4  16        0.43       -0.35     11.39 o
   4  -4  16      710.34      697.68     82.73 o
   5  -4  16      761.94      763.76     70.14 o
   6  -4  16       14.40      -17.98     16.78 o
   7  -4  16      731.62      734.94     63.54 o
  -6  -3  16      244.28      252.97     38.37 o
  -5  -3  16      707.96      686.19     66.54 o
  -4  -3  16     2794.78     2935.76     97.04 o
  -3  -3  16       37.66       37.77     13.56 o
  -2  -3  16      361.11      418.40     25.76 o
  -1  -3  16      249.95      356.21     23.69 o
   0  -3  16      790.80      789.37     35.11 o
   1  -3  16     1563.97     1419.77     51.63 o
   2  -3  16        3.43       -3.92     10.19 o
   3  -3  16      749.54      735.06     34.99 o
   4  -3  16        4.81       10.08     16.78 o
   5  -3  16       94.06      137.32     17.86 o
   6  -3  16      251.42      243.38     35.97 o
   7  -3  16       17.64       14.39     21.58 o
  -6  -2  16      248.77      300.93     39.56 o
  -5  -2  16        0.77       -7.03     12.63 o
  -4  -2  16       84.52       61.19     15.26 o
  -3  -2  16      270.41      242.81     20.76 o
  -2  -2  16      123.58       77.30     18.58 o
  -1  -2  16     1638.26     1640.94    146.27 o
   0  -2  16     2718.16     2576.49    116.30 o
   1  -2  16        3.79        5.84     10.07 o
   2  -2  16      137.78      122.20     15.67 o
   3  -2  16     3690.16     3498.47    153.46 o
   4  -2  16        2.52        0.00     15.59 o
   5  -2  16      347.16      410.03     41.96 o
   6  -2  16      155.32      178.64     32.37 o
   7  -2  16       26.48      -15.59     20.38 o
  -7  -1  16      266.29      187.03     33.57 o
  -6  -1  16     2105.60     2276.76    117.49 o
  -5  -1  16      324.32      310.22     24.54 o
  -4  -1  16      286.69      294.94     33.57 o
  -3  -1  16      224.94      201.79     19.06 o
  -2  -1  16        6.39        0.00      7.76 o
  -1  -1  16      564.76      580.43     22.55 o
   0  -1  16       97.34      102.09     11.51 o
   1  -1  16       71.99       66.77      9.15 o
   2  -1  16      727.31      755.87     26.29 o
   3  -1  16      164.19      130.59     11.77 o
   4  -1  16      161.83      151.89     20.98 o
   5  -1  16      575.33      499.95     45.56 o
   6  -1  16        7.30        1.20     21.58 o
   7  -1  16      685.53      854.83     67.14 o
  -7   0  16      444.46      545.51     50.35 o
  -6   0  16       45.67       26.38     19.18 o
  -5   0  16        9.50       38.37     19.18 o
  -4   0  16      148.54      150.40     15.84 o
  -3   0  16      778.73      833.26     27.84 o
  -2   0  16     2872.72     2715.14     73.01 o
  -1   0  16      548.44      531.59     26.69 o
   0   0  16      132.38       91.12     17.98 o
   1   0  16     2177.49     2158.57    158.86 o
   2   0  16       60.01       69.07     12.72 o
   3   0  16       10.57       25.18     15.59 o
   4   0  16       37.51       58.75     21.58 o
   5   0  16       82.24       61.15     22.78 o
   6   0  16      407.28      404.04     44.36 o
   7   0  16       16.66       40.76     27.58 o
  -7   1  16       96.85       94.72     26.38 o
  -6   1  16      231.24      170.25     28.77 o
  -5   1  16      166.72      115.10     22.78 o
  -4   1  16      241.71      189.43     25.18 o
  -3   1  16      826.36      818.65     36.02 o
  -2   1  16      528.16      585.80     27.94 o
  -1   1  16       50.00       68.66     13.79 o
   0   1  16     7395.25     7024.51    272.16 o
   1   1  16     2036.92     2096.77     91.72 o
   2   1  16      645.34      623.75     29.64 o
   3   1  16      825.96      754.12     50.35 o
   4   1  16      156.69      122.29     23.98 o
   5   1  16      506.86      574.29     49.16 o
   6   1  16      563.60      629.44     53.95 o
  -7   2  16        2.78      -16.78     14.39 o
  -6   2  16       89.93       55.15     20.38 o
  -5   2  16      347.85      408.83     35.97 o
  -4   2  16     2111.53     2088.53     97.11 o
  -3   2  16      552.71      483.75     25.85 o
  -2   2  16        4.38       15.13      8.87 o
  -1   2  16       23.85       17.38     12.59 o
   0   2  16      458.97      537.12     33.57 o
   1   2  16      456.07      442.43     41.96 o
   2   2  16      943.91      929.44     63.54 o
   3   2  16      369.21      306.93     31.17 o
   4   2  16      496.09      474.77     41.96 o
   5   2  16      510.06      504.75     45.56 o
   6   2  16       34.16       38.37     25.18 o
  -7   3  16      259.02      293.74     37.17 o
  -6   3  16       11.08       -1.20     14.39 o
  -5   3  16     1166.17     1106.61     63.54 o
  -4   3  16      126.67       88.72     17.98 o
  -3   3  16       55.36       55.30     10.19 o
  -2   3  16     6854.02     6663.73    181.42 o
  -1   3  16     2648.96     2529.85     73.76 o
   0   3  16     1060.74     1096.65     36.87 o
   1   3  16      442.96      426.71     21.61 o
   2   3  16      528.21      515.11     25.85 o
   3   3  16       86.14       75.53     19.18 o
   4   3  16      171.99      226.60     29.97 o
   5   3  16        0.84      -11.99     19.18 o
  -7   4  16        1.67       -2.40     16.78 o
  -6   4  16      187.77      193.03     26.38 o
  -5   4  16       12.39       -4.80     13.19 o
  -4   4  16       40.16       46.76     15.59 o
  -3   4  16     1429.24     1501.79    110.30 o
  -2   4  16       15.56       18.55      7.17 o
  -1   4  16     1831.16     1831.04     54.26 o
   0   4  16      334.38      292.76     19.18 o
   1   4  16     1664.79     1635.46     51.71 o
   2   4  16     1280.96     1224.10     62.34 o
   3   4  16      998.73      906.39     55.15 o
   4   4  16       72.02       77.93     22.78 o
   5   4  16      321.78      346.49     40.76 o
  -7   5  16      899.07      942.36     62.34 o
  -6   5  16      553.50      532.32     41.96 o
  -5   5  16       16.02       14.39     14.39 o
  -4   5  16     1473.71     1382.36     67.14 o
  -3   5  16     1763.52     1798.40     55.52 o
  -2   5  16       15.48       22.78      6.78 o
  -1   5  16      181.81      219.15     12.27 o
   0   5  16       34.00       45.41      7.79 o
   1   5  16       22.51       19.18     11.99 o
   2   5  16      222.23      293.74     27.58 o
   3   5  16       13.87        9.59     16.78 o
   4   5  16      976.40      985.52     63.54 o
  -7   6  16      403.57      503.55     44.36 o
  -6   6  16      103.71       86.32     20.38 o
  -5   6  16     1553.74     1499.86     74.33 o
  -4   6  16       68.81       68.34     14.39 o
  -3   6  16      521.34      495.06     21.14 o
  -2   6  16      276.55      281.28     13.12 o
   0   6  16     1038.26      973.61     31.37 o
   1   6  16     1027.03      969.93     49.16 o
   2   6  16        7.72        7.19     15.59 o
   3   6  16       16.31       26.38     17.98 o
   4   6  16       31.62       58.75     23.98 o
  -6   7  16      408.25      405.24     34.77 o
  -5   7  16      364.43      386.05     32.37 o
  -4   7  16      210.27      169.05     19.18 o
  -3   7  16      188.06      210.74     12.63 o
   0   7  16      732.68      806.88     38.37 o
   1   7  16        8.62       27.58     14.39 o
   2   7  16      796.06      756.52     47.96 o
   3   7  16      735.85      707.37     51.55 o
  -5   8  16       64.35       81.53     17.98 o
  -4   8  16        4.57       11.99     10.79 o
  -3   8  16      323.69      266.16     19.18 o
   0   8  16      109.83       86.32     13.19 o
   1   8  16       31.35       -2.40     13.19 o
  -4   9  16      549.55      564.69     34.77 o
   0   9  16     1030.46     1035.87     50.35 o
   0  -9  17        1.68       15.78     15.67 o
   1  -9  17      335.10      338.35     30.93 o
   2  -9  17       66.11       99.41     20.76 o
   3  -9  17      254.26      286.02     38.37 o
   4  -9  17      160.61      159.61     25.00 o
  -2  -8  17      388.04      338.81     35.97 o
  -1  -8  17      308.29      342.03     30.48 o
   0  -8  17       47.86       40.00     17.36 o
   1  -8  17      355.60      335.26     40.16 o
   2  -8  17       62.63       68.31     18.21 o
   3  -8  17      335.97      325.07     28.82 o
   4  -8  17       34.73       46.00     17.36 o
   5  -8  17       15.20       10.55     16.78 o
  -3  -7  17      379.05      426.90     34.33 o
  -2  -7  17        4.50        6.47     14.67 o
  -1  -7  17     1185.84     1139.05     52.98 o
   0  -7  17       73.15      112.13     19.50 o
   1  -7  17      126.50      154.34     21.61 o
   2  -7  17      907.64      845.89     43.65 o
   3  -7  17       83.91      115.76     22.18 o
   4  -7  17      416.17      407.14     30.93 o
   5  -7  17      697.42      732.14     42.76 o
   6  -7  17      124.46      151.06     34.77 o
  -4  -6  17      129.17      179.70     24.91 o
  -3  -6  17      148.97      244.40     26.24 o
  -2  -6  17       30.71       27.08     15.19 o
  -1  -6  17      113.24       97.21     26.38 o
   0  -6  17       56.77       44.96     16.11 o
   1  -6  17     2616.50     2566.23     88.16 o
   2  -6  17      489.03      556.68     33.88 o
   3  -6  17      112.18      139.63     19.44 o
   4  -6  17     1092.26     1244.22     54.64 o
   5  -6  17      180.92      246.04     25.78 o
   6  -6  17        2.23       -4.80     17.98 o
  -4  -5  17       71.09       78.53     19.50 o
  -3  -5  17     1592.89     1568.64     63.51 o
  -2  -5  17      725.88      884.96     43.65 o
  -1  -5  17        2.07       -4.71     14.99 o
   0  -5  17      197.67      235.92     32.37 o
   1  -5  17      298.45      327.77     25.00 o
   2  -5  17      214.68      273.95     41.96 o
   3  -5  17       57.82       48.16     14.82 o
   4  -5  17      224.66      255.30     24.06 o
   5  -5  17       42.55       64.34     16.52 o
   6  -5  17      291.50      344.09     44.36 o
  -5  -4  17       22.35       26.38     21.58 o
  -4  -4  17      219.89      252.49     24.59 o
  -3  -4  17        7.87        6.96     12.96 o
  -2  -4  17       69.61       42.56     13.56 o
  -1  -4  17     7275.37     6927.60    197.92 o
   0  -4  17      343.58      305.13     25.18 o
   1  -4  17      122.43       99.67     23.38 o
   2  -4  17     2334.78     2440.52     81.33 o
   3  -4  17       64.26       61.92     14.82 o
   4  -4  17      128.07      109.51     16.78 o
   5  -4  17     1149.61     1037.07     70.74 o
   6  -4  17        1.90        1.20     21.58 o
  -6  -3  17       13.77       51.55     23.98 o
  -5  -3  17       95.53      101.91     27.58 o
  -4  -3  17      219.72      254.16     24.15 o
  -3  -3  17      131.11      150.61     19.06 o
  -2  -3  17      287.12      232.31     21.14 o
  -1  -3  17      187.67      172.65     18.58 o
   0  -3  17      523.50      469.11     26.97 o
   1  -3  17      150.81      122.61     15.67 o
   2  -3  17      823.11      859.88     37.90 o
   3  -3  17       83.72       79.48     19.18 o
   4  -3  17      876.98      922.98     41.65 o
   5  -3  17      174.00      101.91     26.38 o
   6  -3  17      215.32      185.83     34.77 o
   7  -3  17      156.56      189.43     37.17 o
  -6  -2  17      772.45      709.76     58.75 o
  -5  -2  17     1068.07     1129.39     73.13 o
  -4  -2  17      265.97      212.49     21.14 o
  -3  -2  17     3525.61     3345.70    104.18 o
  -2  -2  17      678.97      816.47     53.95 o
  -1  -2  17       70.78       38.45     12.27 o
   0  -2  17      481.02      490.58     36.57 o
   1  -2  17       75.11       73.26     13.97 o
   2  -2  17      543.80      442.40     38.37 o
   3  -2  17      505.04      446.00     39.56 o
   4  -2  17       56.09       71.94     22.78 o
   5  -2  17      766.21      774.51     58.75 o
   6  -2  17       73.02       83.92     27.58 o
  -6  -1  17        0.04       22.78     20.38 o
  -5  -1  17       14.88       39.56     20.38 o
  -4  -1  17     1077.35     1158.16     69.54 o
  -3  -1  17     1595.43     1545.71     79.13 o
  -2  -1  17      563.93      517.54     22.55 o
  -1  -1  17     1496.64     1455.21     68.17 o
   0  -1  17     1706.03     1783.80    125.89 o
   1  -1  17      589.43      715.62     25.04 o
   2  -1  17      538.92      589.68     58.15 o
   3  -1  17       73.43       90.48     11.97 o
   4  -1  17       17.08       31.17     19.18 o
   5  -1  17      233.70      200.22     32.37 o
   6  -1  17      232.36      206.22     34.77 o
  -6   0  17       27.85       19.18     19.18 o
  -5   0  17      743.76      726.55     53.95 o
  -4   0  17      178.37      130.68     23.98 o
  -3   0  17      245.89      301.99     44.96 o
  -2   0  17       18.21       41.35     22.78 o
  -1   0  17     1010.24      988.46     60.55 o
   0   0  17      407.32      399.24     32.37 o
   1   0  17       23.75       47.05     14.39 o
   2   0  17       63.38       65.94     19.18 o
   3   0  17     1233.59     1333.21     73.13 o
   4   0  17     1368.81     1370.37     77.93 o
   5   0  17       19.19       44.36     22.78 o
   6   0  17      645.31      744.53     59.95 o
  -7   1  17        2.38        1.20     16.78 o
  -6   1  17      306.89      312.92     35.97 o
  -5   1  17     1863.83     1973.43     99.51 o
  -4   1  17      369.86      356.08     33.57 o
  -3   1  17     1050.54     1056.25     59.95 o
  -2   1  17     1093.85     1114.89     42.81 o
  -1   1  17      636.84      701.41     39.56 o
   0   1  17      724.39      647.42     40.76 o
   1   1  17       69.83       81.83     17.98 o
   2   1  17      386.46      423.22     34.77 o
   3   1  17       19.73       27.58     16.78 o
   4   1  17      490.84      469.98     41.96 o
   5   1  17       93.15       80.33     25.18 o
   6   1  17      831.66      832.05     63.54 o
  -7   2  17      150.69      196.62     32.37 o
  -6   2  17        5.67      -19.78     13.19 o
  -5   2  17        0.82        4.80     14.39 o
  -4   2  17      104.09       80.33     19.18 o
  -3   2  17     3012.69     2957.75    128.29 o
  -2   2  17      151.71      200.29     16.11 o
  -1   2  17      163.25      180.44     14.41 o
   0   2  17       15.53       10.19      8.48 o
   1   2  17     1996.71     1976.18     79.73 o
   2   2  17     2820.11     2623.25    115.10 o
   3   2  17        5.57        8.39     15.59 o
   4   2  17       76.05       33.57     19.18 o
   5   2  17       59.91       77.93     25.18 o
  -7   3  17      872.39      938.76     64.74 o
  -6   3  17       56.95       44.36     19.18 o
  -5   3  17       35.46       63.54     19.18 o
  -4   3  17      255.66      284.15     27.58 o
  -3   3  17      270.71      294.85     19.06 o
  -2   3  17       74.45       61.46     10.57 o
  -1   3  17        0.26        6.42      7.17 o
   0   3  17      258.11      290.98     22.78 o
   1   3  17     1813.38     2018.30     63.15 o
   2   3  17      318.66      306.93     28.77 o
   3   3  17       42.85       39.56     17.98 o
   4   3  17     2683.51     2590.88    122.29 o
   5   3  17        5.67       19.18     20.38 o
  -7   4  17      171.94      145.07     27.58 o
  -6   4  17      271.71      194.23     27.58 o
  -5   4  17     1804.34     1825.96     88.72 o
  -4   4  17       81.81       81.53     16.78 o
  -3   4  17      124.26      123.93     19.18 o
  -2   4  17      146.04      194.07     13.49 o
  -1   4  17      715.70      830.69     30.09 o
   0   4  17      631.52      669.08     26.28 o
   1   4  17        0.70        6.69      9.59 o
   2   4  17        6.41       16.78     14.39 o
   3   4  17      440.73      420.82     37.17 o
   4   4  17       20.34       83.92     23.98 o
  -6   5  17       39.05       39.56     17.98 o
  -5   5  17      166.83      185.83     23.98 o
  -4   5  17      184.98      133.08     19.18 o
  -3   5  17      485.50      461.59     29.97 o
  -2   5  17      286.47      285.81     16.04 o
  -1   5  17     2005.59     1977.27     57.22 o
   0   5  17        7.34       11.83     11.39 o
   1   5  17      319.06      287.74     23.98 o
   2   5  17     3112.04     3151.98    134.28 o
   3   5  17      152.08      172.65     26.38 o
   4   5  17        5.07       27.58     21.58 o
  -6   6  17      136.19      142.67     25.18 o
  -5   6  17       13.02       -8.39     13.19 o
  -4   6  17       84.15       64.74     15.59 o
  -3   6  17      689.78      666.60     35.97 o
  -2   6  17      200.39      184.91     11.87 o
   0   6  17        1.97        4.88      6.32 o
   1   6  17     1783.73     1779.21     79.13 o
   2   6  17      115.08       59.95     17.98 o
   3   6  17       31.86       28.77     19.18 o
  -5   7  17      791.90      782.90     46.76 o
  -4   7  17       64.96       79.13     15.59 o
  -3   7  17      525.96      491.56     27.58 o
   0   7  17      536.38      526.33     29.97 o
   1   7  17      140.72      117.49     17.98 o
   2   7  17      119.63      139.08     22.78 o
  -5   8  17      186.68      193.03     22.78 o
  -4   8  17      199.56      233.79     20.38 o
   2  -9  18       12.68       12.08     16.52 o
  -1  -8  18      294.33      330.66     58.75 o
   0  -8  18       84.88      101.35     20.29 o
   1  -8  18      443.61      446.68     33.48 o
   2  -8  18       13.96        1.80     15.26 o
   3  -8  18     1208.61     1312.98     59.66 o
   4  -8  18      420.59      421.71     35.37 o
  -2  -7  18      116.22      134.72     21.99 o
  -1  -7  18      258.46      273.49     27.13 o
   0  -7  18      234.30      213.37     24.15 o
   1  -7  18       14.35        3.60     13.56 o
   2  -7  18      191.48      197.64     23.69 o
   3  -7  18      202.84      267.49     26.24 o
   4  -7  18        6.59       18.74     19.78 o
   5  -7  18      139.49      142.67     33.57 o
  -3  -6  18      148.96      162.08     23.30 o
  -2  -6  18        3.60       -7.19     16.78 o
  -1  -6  18      556.86      487.22     32.63 o
   0  -6  18       68.20       46.01     15.67 o
   1  -6  18     1217.17     1375.18     57.18 o
   2  -6  18      166.62      186.76     43.76 o
   3  -6  18        6.75      -10.62     28.17 o
   4  -6  18       10.98        3.63     13.49 o
   5  -6  18        0.93       17.98     21.58 o
  -4  -5  18      127.16      115.10     29.97 o
  -3  -5  18       57.13       93.55     19.06 o
  -2  -5  18     1627.60     1618.88     64.82 o
  -1  -5  18       37.51       51.55     15.26 o
   0  -5  18      214.90      175.04     20.76 o
   1  -5  18      439.31      436.77     31.77 o
   2  -5  18      250.34      241.72     22.84 o
   3  -5  18      790.60      789.08     39.74 o
   4  -5  18      447.94      511.94     49.16 o
   5  -5  18        1.91       -3.60     17.98 o
   6  -5  18        6.29       39.56     25.18 o
  -5  -4  18        3.40       40.76     22.78 o
  -4  -4  18       37.33       29.97     20.38 o
  -3  -4  18      385.80      328.21     27.13 o
  -2  -4  18        5.15        9.83     12.63 o
  -1  -4  18      332.08      336.59     25.00 o
   0  -4  18       10.40        9.76     28.17 o
   1  -4  18       66.29       51.58     13.56 o
   2  -4  18      899.04      960.41     42.66 o
   3  -4  18      118.59      104.23     22.18 o
   4  -4  18        1.32       23.98     19.18 o
   5  -4  18      349.79      418.43     45.56 o
   6  -4  18      126.55      164.25     32.37 o
  -5  -3  18       74.20       97.11     28.77 o
  -4  -3  18     1546.75     1578.99     91.12 o
  -3  -3  18      556.60      617.11     34.26 o
  -2  -3  18      495.79      573.65     34.17 o
  -1  -3  18     1314.55     1222.00    106.70 o
   0  -3  18      420.00      378.52     24.41 o
   1  -3  18      705.92      671.40     50.35 o
   2  -3  18       35.25       64.74     20.38 o
   3  -3  18        4.92       28.77     19.18 o
   4  -3  18      112.87      117.49     26.38 o
   5  -3  18       39.08       63.54     26.38 o
   6  -3  18        9.86       26.38     22.78 o
  -5  -2  18       78.04       73.13     25.18 o
  -4  -2  18      154.92      212.21     32.37 o
  -3  -2  18        2.98       -7.19     14.39 o
  -2  -2  18        8.94       33.57     17.98 o
  -1  -2  18      122.05      148.67     25.18 o
   0  -2  18     4299.31     4068.27    200.82 o
   1  -2  18       34.72       13.38     10.37 o
   2  -2  18      393.59      343.58     22.17 o
   3  -2  18     1800.64     1782.80     93.52 o
   4  -2  18      622.14      621.04     50.35 o
   5  -2  18      553.37      533.52     49.16 o
   6  -2  18      782.93      791.29     63.54 o
  -6  -1  18      739.25      652.22     55.15 o
  -5  -1  18      574.19      689.38     55.15 o
  -4  -1  18      313.07      147.47     26.38 o
  -3  -1  18     1320.15     1273.26     73.13 o
  -2  -1  18       11.53       21.83     10.07 o
  -1  -1  18       25.26       16.46      9.59 o
   0  -1  18      144.26      128.29     21.58 o
   1  -1  18      194.14      203.82     26.38 o
   2  -1  18     1065.30     1020.29     61.15 o
   3  -1  18      233.44      195.42     28.77 o
   4  -1  18      114.70      167.85     28.77 o
   5  -1  18     1410.37     1341.60     81.53 o
   6  -1  18       42.85       33.57     23.98 o
  -6   0  18      437.79      475.97     46.76 o
  -5   0  18      230.21      305.73     35.97 o
  -4   0  18      280.42      243.38     31.17 o
  -3   0  18      107.48      103.11     21.58 o
  -2   0  18     1736.53     1795.99     88.72 o
  -1   0  18       75.61      118.69     20.38 o
   0   0  18      109.27      119.89     19.18 o
   1   0  18      828.63      769.71     49.16 o
   2   0  18      151.81      112.70     22.78 o
   3   0  18      386.81      435.21     38.37 o
   4   0  18      410.20      480.77     43.16 o
   5   0  18      280.77      240.98     34.77 o
   6   0  18       91.38       99.51     31.17 o
  -6   1  18        6.67       17.98     17.98 o
  -5   1  18      500.22      450.80     40.76 o
  -4   1  18      197.60      100.71     21.58 o
  -3   1  18     1671.02     1629.34     82.73 o
  -2   1  18       27.88       44.36     15.59 o
  -1   1  18     1744.87     1604.16     77.93 o
   0   1  18     3965.56     4009.21    165.45 o
   1   1  18     2020.31     2087.33     97.11 o
   2   1  18       27.49       43.16     16.78 o
   3   1  18     1310.30     1342.80     73.13 o
   4   1  18       23.67       -1.20     15.59 o
   5   1  18       14.68        7.19     17.98 o
  -6   2  18      283.73      335.70     38.37 o
  -5   2  18      157.98      161.86     26.38 o
  -4   2  18      699.02      703.77     47.96 o
  -3   2  18       91.89      135.48     21.58 o
  -2   2  18        4.37        3.60     11.99 o
  -1   2  18      145.08      181.16     15.26 o
   0   2  18      205.12      160.02     14.82 o
   1   2  18        7.97       26.38     14.39 o
   2   2  18        1.79       25.18     14.39 o
   3   2  18      704.48      621.04     45.56 o
   4   2  18      140.97      188.23     29.97 o
   5   2  18      427.65      520.33     47.96 o
  -6   3  18       75.20       67.14     22.78 o
  -5   3  18      474.80      462.79     39.56 o
  -4   3  18      635.86      629.44     43.16 o
  -3   3  18      307.81      286.54     26.38 o
  -2   3  18     2288.84     2337.91    101.91 o
  -1   3  18     1955.69     2031.63     63.15 o
   0   3  18       85.64      122.29     16.78 o
   1   3  18      421.29      533.52     35.97 o
   2   3  18      100.25       97.11     20.38 o
   3   3  18        7.69      -15.59     14.39 o
   4   3  18      214.16      209.81     29.97 o
  -6   4  18       15.00      -11.99     15.59 o
  -5   4  18       55.73       37.17     17.98 o
  -4   4  18       94.25       64.74     16.78 o
  -3   4  18        0.82       13.19     11.99 o
  -2   4  18     1470.38     1291.24     61.15 o
  -1   4  18        5.61        6.70      7.17 o
   0   4  18      337.45      288.94     23.98 o
   1   4  18      718.33      718.16     41.96 o
   2   4  18      557.97      502.35     37.17 o
   3   4  18      890.04      937.56     57.55 o
   4   4  18       12.57       21.58     20.38 o
  -6   5  18      601.03      660.61     49.16 o
  -5   5  18       11.24       -1.20     13.19 o
  -4   5  18      397.56      420.82     32.37 o
  -3   5  18      446.20      450.80     29.97 o
  -2   5  18       36.84       13.19     10.79 o
  -1   5  18       59.15       61.63      8.87 o
   0   5  18       11.00       10.79     10.79 o
   1   5  18        5.70        3.60     11.99 o
   2   5  18      102.24       88.72     19.18 o
   3   5  18        4.42       19.18     17.98 o
  -5   6  18       12.58       16.78     15.59 o
  -4   6  18     2135.05     2148.48     94.72 o
  -3   6  18       58.64       57.55     13.19 o
  -2   6  18      347.02      360.88     22.78 o
  -1   6  18      823.84      808.08     38.37 o
   0   6  18       48.64       73.13     11.99 o
   1   6  18      236.51      304.53     25.18 o
   2   6  18       95.70       82.73     20.38 o
  -5   7  18       29.57       21.58     15.59 o
  -4   7  18        0.03       -3.60     10.79 o
  -3   7  18       26.27       20.38      9.59 o
   0   7  18      484.62      497.55     28.77 o
   1   7  18       11.84       15.59     13.19 o
  -3   8  18      324.81      284.15     20.38 o
   1  -8  19      183.14      232.41     27.46 o
   2  -8  19       75.60       81.53     20.76 o
   3  -8  19       53.34       61.15     27.58 o
  -1  -7  19      113.33       71.94     20.35 o
   0  -7  19      781.54      711.29     41.51 o
   1  -7  19       22.73        7.67     13.97 o
   2  -7  19      682.06      692.31     40.69 o
   3  -7  19       79.42       95.91     31.17 o
   4  -7  19      122.86       99.51     31.17 o
  -2  -6  19      205.68      233.79     37.17 o
  -1  -6  19        3.54        3.88     14.34 o
   0  -6  19       39.12       80.29     18.21 o
   1  -6  19      325.18      332.08     27.82 o
   2  -6  19     1218.29     1126.62     53.35 o
   3  -6  19       82.03       80.33     26.38 o
   4  -6  19      987.95     1015.49     74.33 o
   5  -6  19       12.64       58.75     27.58 o
  -3  -5  19      150.36      141.47     31.17 o
  -2  -5  19     1314.91     1275.66     82.73 o
  -1  -5  19      158.60      129.26     26.38 o
   0  -5  19       12.13       12.25     24.58 o
   1  -5  19       11.10       17.98     13.56 o
   2  -5  19      238.50      270.96     35.97 o
   3  -5  19       11.25       29.97     20.38 o
   4  -5  19      213.07      205.02     34.77 o
   5  -5  19        2.11       40.76     25.18 o
  -4  -4  19      122.20      118.69     29.97 o
  -3  -4  19      429.11      393.25     43.16 o
  -2  -4  19        5.34        8.39     17.98 o
  -1  -4  19      523.03      481.97     45.56 o
   0  -4  19     2922.01     2779.72    118.09 o
   1  -4  19       90.52       55.15     21.58 o
   2  -4  19      698.94      727.75     55.15 o
   3  -4  19        6.86       19.18     17.98 o
   4  -4  19        4.65        0.00     17.98 o
   5  -4  19      234.77      338.10     43.16 o
  -4  -3  19       30.82       11.99     17.98 o
  -3  -3  19      319.86      310.52     37.17 o
  -2  -3  19        1.26       22.78     17.98 o
  -1  -3  19     1025.46     1003.50     64.74 o
   0  -3  19        5.04        3.60     15.59 o
   1  -3  19       30.78       23.98     17.98 o
   2  -3  19      520.61      499.95     44.36 o
   3  -3  19       33.72        9.59     17.98 o
   4  -3  19      890.43      895.60     63.54 o
   5  -3  19      470.69      474.77     49.16 o
  -5  -2  19     1556.82     1529.83     91.12 o
  -4  -2  19       28.61        3.60     16.78 o
  -3  -2  19        4.49        1.20     16.78 o
  -2  -2  19     1526.42     1414.73     80.33 o
  -1  -2  19      348.60      273.36     32.37 o
   0  -2  19      138.77       86.32     21.58 o
   1  -2  19       13.23        7.19     15.59 o
   2  -2  19       39.48       28.77     17.98 o
   3  -2  19        6.11       21.58     16.78 o
   4  -2  19        1.77       15.59     19.18 o
   5  -2  19      136.87      113.90     28.77 o
  -5  -1  19        1.73       11.99     19.18 o
  -4  -1  19       18.52       29.97     19.18 o
  -3  -1  19     2694.41     2758.73    130.68 o
  -2  -1  19      397.14      284.15     32.37 o
  -1  -1  19       24.54       38.37     17.98 o
   0  -1  19      821.33      896.80     56.35 o
   1  -1  19       28.28       22.78     15.59 o
   2  -1  19      595.01      532.32     43.16 o
   3  -1  19      703.44      769.71     55.15 o
   4  -1  19       39.79       43.16     20.38 o
   5  -1  19        8.48       22.78     21.58 o
  -5   0  19       33.25       44.36     21.58 o
  -4   0  19       86.42       58.75     21.58 o
  -3   0  19       53.71       59.95     19.18 o
  -2   0  19      453.08      541.91     41.96 o
  -1   0  19      208.22      154.66     22.78 o
   0   0  19      284.10      233.79     27.58 o
   1   0  19      547.21      611.45     44.36 o
   2   0  19      259.86      212.21     27.58 o
   3   0  19      280.08      294.94     32.37 o
   4   0  19     1350.06     1490.27     83.92 o
   5   0  19      253.64      240.98     34.77 o
  -6   1  19        3.17      -22.78     15.59 o
  -5   1  19     3506.85     3569.20    161.86 o
  -4   1  19      736.87      521.53     43.16 o
  -3   1  19       19.68       37.17     17.98 o
  -2   1  19     1075.45      997.51     58.75 o
  -1   1  19       52.53       35.97     15.59 o
   0   1  19      122.48      119.89     20.38 o
   1   1  19      654.80      657.01     44.36 o
   2   1  19        9.93       53.95     17.98 o
   3   1  19      933.32      890.80     57.55 o
   4   1  19        2.83        2.40     19.18 o
   5   1  19      232.69      232.59     34.77 o
  -6   2  19       12.99       27.58     20.38 o
  -5   2  19       25.41       46.76     19.18 o
  -4   2  19       56.89       63.54     19.18 o
  -3   2  19      329.98      386.05     33.57 o
  -2   2  19      462.83      395.65     33.57 o
  -1   2  19      448.65      422.02     33.57 o
   0   2  19      595.18      467.58     34.77 o
   1   2  19      476.63      414.83     33.57 o
   2   2  19     1614.07     1745.64     86.32 o
   3   2  19      120.30      113.90     22.78 o
   4   2  19      101.32       86.32     23.98 o
  -6   3  19      193.75      188.23     28.77 o
  -5   3  19       47.61       61.15     20.38 o
  -4   3  19      269.79      250.58     27.58 o
  -3   3  19       43.72       87.52     17.98 o
  -2   3  19       16.70        4.80     11.99 o
  -1   3  19       10.04        8.39     11.99 o
   0   3  19        0.75       -4.80     10.79 o
   1   3  19     1905.01     2065.75     93.52 o
   2   3  19      327.45      310.52     29.97 o
   3   3  19      244.46      228.99     27.58 o
   4   3  19      377.13      342.89     38.37 o
  -5   4  19      521.74      516.74     40.76 o
  -4   4  19      368.95      424.42     34.77 o
  -3   4  19      110.82      106.70     17.98 o
  -2   4  19      865.86      850.04     46.76 o
  -1   4  19       50.12       61.15     13.19 o
   0   4  19      315.84      348.89     27.58 o
   1   4  19       50.07       11.99     13.19 o
   2   4  19       55.22       50.35     16.78 o
   3   4  19      140.58      194.23     27.58 o
  -5   5  19       96.50       69.54     19.18 o
  -4   5  19       30.91        1.20     13.19 o
  -3   5  19      151.79      134.28     17.98 o
  -2   5  19      584.91      526.33     33.57 o
  -1   5  19     1471.07     1504.65     67.14 o
   0   5  19      227.40      231.39     20.38 o
   1   5  19       77.40       46.76     14.39 o
   2   5  19      414.11      432.81     34.77 o
  -4   6  19       54.10       38.37     15.59 o
  -3   6  19        1.30        0.00      9.59 o
  -2   6  19       37.68       34.77     10.79 o
  -1   6  19      167.29      167.85     15.59 o
   0   6  19       82.06      104.31     14.39 o
   1   6  19      127.19      169.05     20.38 o
  -3   7  19     1242.52     1180.94     55.15 o
   0   7  19       94.78       81.53     13.19 o
   0  -7  20        0.02        5.99     20.38 o
   1  -7  20       84.12      123.49     32.37 o
   2  -7  20      104.82       89.92     29.97 o
   3  -7  20      344.27      487.96     51.55 o
  -1  -6  20      602.18      726.55     62.34 o
   0  -6  20        5.85       38.37     22.78 o
   1  -6  20       94.81      142.67     32.37 o
   2  -6  20     1470.58     1513.04     91.12 o
   3  -6  20       54.62       55.15     26.38 o
   4  -6  20      288.74      333.30     44.36 o
  -2  -5  20      319.09      370.47     44.36 o
  -1  -5  20      209.99      230.19     35.97 o
   0  -5  20      154.78      140.27     29.97 o
   1  -5  20      798.13      779.30     61.15 o
   2  -5  20       12.05       20.38     20.38 o
   3  -5  20      111.36      153.46     32.37 o
   4  -5  20      306.99      383.66     44.36 o
  -3  -4  20      166.80      146.27     31.17 o
  -2  -4  20       48.31       17.98     19.18 o
  -1  -4  20        0.16       -8.39     15.59 o
   0  -4  20      263.16      233.79     34.77 o
   1  -4  20       32.02       40.76     21.58 o
   2  -4  20      627.06      628.24     52.75 o
   3  -4  20      836.63      827.26     62.34 o
   4  -4  20      104.14      115.10     28.77 o
   5  -4  20      269.39      212.21     35.97 o
  -4  -3  20      342.75      356.08     43.16 o
  -3  -3  20      328.31      299.73     38.37 o
  -2  -3  20      389.03      436.41     43.16 o
  -1  -3  20     1304.53     1408.74     82.73 o
   0  -3  20       79.90       59.95     21.58 o
   1  -3  20        4.44       15.59     16.78 o
   2  -3  20       40.29       67.14     22.78 o
   3  -3  20      201.98      190.63     31.17 o
   4  -3  20       26.87       35.97     20.38 o
   5  -3  20       82.02      105.51     29.97 o
  -4  -2  20      112.29      119.89     27.58 o
  -3  -2  20       26.96        1.20     17.98 o
  -2  -2  20      243.89      266.16     33.57 o
  -1  -2  20       81.23       50.35     20.38 o
   0  -2  20      406.32      402.84     38.37 o
   1  -2  20     1567.29     1525.03     83.92 o
   2  -2  20       18.15       26.38     19.18 o
   3  -2  20      381.79      418.43     41.96 o
   4  -2  20      574.30      658.21     53.95 o
   5  -2  20       94.43      161.86     32.37 o
  -5  -1  20      549.28      556.30     51.55 o
  -4  -1  20      238.82      191.83     31.17 o
  -3  -1  20      531.61      574.29     47.96 o
  -2  -1  20      146.50      161.86     26.38 o
  -1  -1  20       26.94       28.77     17.98 o
   0  -1  20       84.64       97.11     21.58 o
   1  -1  20      108.79      127.09     22.78 o
   2  -1  20        0.77       16.78     15.59 o
   3  -1  20      708.91      570.69     47.96 o
   4  -1  20        7.21      -13.19     16.78 o
   5  -1  20      795.83      761.32     61.15 o
  -5   0  20      139.29      160.66     29.97 o
  -4   0  20      648.39      587.47     49.16 o
  -3   0  20      185.34      158.26     26.38 o
  -2   0  20       94.88       79.13     20.38 o
  -1   0  20      882.42      918.38     57.55 o
   0   0  20      284.36      298.53     31.17 o
   1   0  20      420.00      392.05     34.77 o
   2   0  20        9.45       16.78     15.59 o
   3   0  20        0.31       -2.40     15.59 o
   4   0  20       56.78       91.12     25.18 o
  -5   1  20       13.24      -10.79     14.39 o
  -4   1  20       16.37       15.59     15.59 o
  -3   1  20       53.18       50.35     19.18 o
  -2   1  20      614.88      768.51     50.35 o
  -1   1  20      206.10      165.45     23.98 o
   0   1  20        5.05       10.79     13.19 o
   1   1  20     3012.06     2963.75    131.88 o
   2   1  20       73.74       49.16     19.18 o
   3   1  20      482.73      505.95     43.16 o
   4   1  20      755.25      654.61     51.55 o
  -5   2  20      122.96      135.48     26.38 o
  -4   2  20      385.97      410.03     37.17 o
  -3   2  20      443.98      449.60     38.37 o
  -2   2  20       17.58       23.98     15.59 o
  -1   2  20       13.82        7.19     13.19 o
   0   2  20      192.95      217.01     25.18 o
   1   2  20      216.82      266.16     27.58 o
   2   2  20        5.37       28.77     16.78 o
   3   2  20       60.13       77.93     22.78 o
   4   2  20       21.03       28.77     20.38 o
  -5   3  20        2.15       15.59     17.98 o
  -4   3  20      835.72      920.78     57.55 o
  -3   3  20        9.26       13.19     14.39 o
  -2   3  20        4.00       -5.99     11.99 o
  -1   3  20     1876.81     1914.69     88.72 o
   0   3  20      213.18      178.64     21.58 o
   1   3  20      241.40      230.19     25.18 o
   2   3  20      325.23      371.67     33.57 o
   3   3  20       31.33       31.17     17.98 o
  -5   4  20      152.11      160.66     26.38 o
  -4   4  20        0.09        7.19     14.39 o
  -3   4  20      150.11      182.24     22.78 o
  -2   4  20     1731.43     1793.59     82.73 o
  -1   4  20       57.92       38.37     13.19 o
   0   4  20        9.02       25.18     11.99 o
   1   4  20      853.21      820.07     47.96 o
   2   4  20      104.24       79.13     20.38 o
  -4   5  20       30.09       26.38     15.59 o
  -3   5  20      951.45      903.99     50.35 o
  -2   5  20       22.90       15.59     11.99 o
  -1   5  20      113.06      124.69     16.78 o
   0   5  20        1.55        3.60     10.79 o
   1   5  20       36.16       39.56     14.39 o
  -3   6  20      374.06      377.66     28.77 o
  -2   6  20        2.54        1.20      9.59 o
  -1   6  20     1070.49     1074.24     50.35 o
   0   6  20       81.24       41.96     11.99 o
   0  -6  21        6.16      -11.99     17.98 o
   1  -6  21       15.69       47.96     25.18 o
   2  -6  21      962.78     1186.94     80.33 o
  -1  -5  21      429.52      515.54     50.35 o
   0  -5  21      266.97      340.50     41.96 o
   1  -5  21      127.10      112.70     29.97 o
   2  -5  21       53.41       93.52     28.77 o
   3  -5  21       74.95       88.72     28.77 o
  -2  -4  21      277.43      410.03     45.56 o
  -1  -4  21       33.18       52.75     25.18 o
   0  -4  21     1567.30     1656.92     95.91 o
   1  -4  21       99.20      113.90     27.58 o
   2  -4  21       34.40      103.11     27.58 o
   3  -4  21      728.45      769.71     61.15 o
   4  -4  21        0.73       25.18     21.58 o
  -3  -3  21       94.97      157.06     29.97 o
  -2  -3  21       87.83       59.95     23.98 o
  -1  -3  21      701.05      678.59     56.35 o
   0  -3  21      200.84      166.65     29.97 o
   1  -3  21       79.57       57.55     23.98 o
   2  -3  21      464.45      589.87     50.35 o
   3  -3  21      234.87      232.59     34.77 o
   4  -3  21      364.49      462.79     47.96 o
  -3  -2  21        7.21        5.99     17.98 o
  -2  -2  21      787.86      738.54     56.35 o
  -1  -2  21       71.08       40.76     20.38 o
   0  -2  21       28.90       34.77     20.38 o
   1  -2  21      168.83      206.22     29.97 o
   2  -2  21        0.13       17.98     19.18 o
   3  -2  21      108.76       80.33     25.18 o
   4  -2  21      271.10      306.93     39.56 o
  -4  -1  21        2.55       -4.80     16.78 o
  -3  -1  21      885.46      962.74     64.74 o
  -2  -1  21      387.30      420.82     40.76 o
  -1  -1  21       23.69        1.20     16.78 o
   0  -1  21     1416.90     1696.48     89.92 o
   1  -1  21      323.71      413.63     38.37 o
   2  -1  21        6.01       -4.80     16.78 o
   3  -1  21      579.05      623.44     51.55 o
   4  -1  21      329.76      446.00     45.56 o
  -4   0  21       86.70       76.73     23.98 o
  -3   0  21       45.97       62.34     21.58 o
  -2   0  21      154.60      178.64     27.58 o
  -1   0  21        0.99       -2.40     14.39 o
   0   0  21      539.34      585.08     44.36 o
   1   0  21      535.00      528.73     43.16 o
   2   0  21      499.76      501.15     43.16 o
   3   0  21       36.25       22.78     20.38 o
   4   0  21      264.91      310.52     37.17 o
  -4   1  21     1614.80     1551.41     86.32 o
  -3   1  21       57.37       45.56     19.18 o
  -2   1  21      525.29      616.25     45.56 o
  -1   1  21      330.71      358.48     34.77 o
   0   1  21       18.52       16.78     15.59 o
   1   1  21       23.82       25.18     16.78 o
   2   1  21      602.78      567.09     45.56 o
   3   1  21       79.39       91.12     23.98 o
  -4   2  21       74.48       99.51     22.78 o
  -3   2  21      155.50      165.45     26.38 o
  -2   2  21     1335.96     1275.66     69.54 o
  -1   2  21      267.30      268.56     28.77 o
   0   2  21      628.73      615.05     43.16 o
   1   2  21        3.05        1.20     13.19 o
   2   2  21      250.31      275.75     29.97 o
   3   2  21      450.56      501.15     43.16 o
  -4   3  21       37.60       34.77     17.98 o
  -3   3  21       14.50       13.19     14.39 o
  -2   3  21        0.07       31.17     14.39 o
  -1   3  21        2.63       14.39     13.19 o
   0   3  21       26.40       23.98     14.39 o
   1   3  21      230.06      195.42     25.18 o
   2   3  21     3121.61     3166.36    139.08 o
  -3   4  21       98.30      107.90     20.38 o
  -2   4  21      141.38      137.88     20.38 o
  -1   4  21       37.22       33.57     14.39 o
   0   4  21       36.43       32.37     13.19 o
   1   4  21       27.09       75.53     17.98 o
  -2   5  21      251.75      258.97     23.98 o
  -1   5  21      490.06      522.73     34.77 o
   0   5  21     1885.78     2004.60     88.72 o
  -1  -4  22       10.08       29.97     21.58 o
   0  -4  22        2.73        2.40     19.18 o
   1  -4  22       19.60        8.39     20.38 o
   2  -4  22       31.02       69.54     25.18 o
  -2  -3  22      140.72      159.46     31.17 o
  -1  -3  22      474.89      446.00     45.56 o
   0  -3  22      419.69      444.80     45.56 o
   1  -3  22        3.03      -22.78     15.59 o
   2  -3  22        0.85       14.39     20.38 o
   3  -3  22       62.92       57.55     25.18 o
  -2  -2  22       95.45       70.74     23.98 o
  -1  -2  22      435.76      527.53     47.96 o
   0  -2  22       16.84       43.16     20.38 o
   1  -2  22      963.13     1007.10     67.14 o
   2  -2  22      491.96      475.97     45.56 o
   3  -2  22       31.79       55.15     22.78 o
  -3  -1  22       64.83       88.72     25.18 o
  -2  -1  22      344.19      375.26     39.56 o
  -1  -1  22        8.05        8.39     16.78 o
   0  -1  22      379.88      471.18     43.16 o
   1  -1  22      107.75       63.54     21.58 o
   2  -1  22      379.68      423.22     40.76 o
   3  -1  22      693.97      812.87     59.95 o
  -3   0  22      418.09      399.24     40.76 o
  -2   0  22       11.69       33.57     19.18 o
  -1   0  22      566.51      594.67     46.76 o
   0   0  22      559.94      588.67     46.76 o
   1   0  22      187.46      262.56     32.37 o
   2   0  22       50.07       39.56     20.38 o
  -3   1  22       25.82       56.35     21.58 o
  -2   1  22      533.21      426.82     38.37 o
  -1   1  22      603.50      601.86     46.76 o
   0   1  22      334.51      360.88     34.77 o
   1   1  22      739.67      712.16     50.35 o
   2   1  22     1137.28     1219.31     71.94 o
  -3   2  22      247.80      245.78     31.17 o
  -2   2  22      166.34      218.20     28.77 o
  -1   2  22       51.75       53.95     19.18 o
   0   2  22        5.95       27.58     15.59 o
   1   2  22      755.50      802.08     51.55 o
  -2   3  22       88.36       64.74     17.98 o
  -1   3  22      368.45      417.23     34.77 o
   0   3  22      829.59     1027.48     58.75 o
   1   3  22       17.49       25.18     16.78 o
   0  -2  23        2.63      -10.79     15.59 o
   1  -2  23      393.82      406.44     41.96 o
  -1  -1  23      202.97      191.83     31.17 o
   0  -1  23      151.06      109.10     26.38 o
   1  -1  23      473.72      362.08     39.56 o
  -1   0  23       39.53       58.75     21.58 o
   0   0  23      108.98      146.27     26.38 o
   1   0  23      169.68      217.01     31.17 o
  -1   1  23      311.25      347.69     35.97 o
   0   1  23        2.74        8.39     15.59 o
 
